# Supplementary material for: Beyond speed and strategy: A configurational analysis of collective attention to post-match institutional discourse in the UEFA Champions League
Source: PLoS One. 2026 Jul 28;21(7):e0354175. doi: 10.1371/journal.pone.0354175 (PMC13411929; doi:10.1371/journal.pone.0354175)
Supplement: S1 File — This ZIP archive contains the 25-case analytical dataset and calibrated QCA input files, the case-selection audit, the truth table for High_News, robustness-check outputs, reproduced necessity and solution metrics, the reproduction code, and a supplementary information document describing these materials. (ZIP) [file pone.0354175.s001.zip]

Archive with 12 entries (11 files):
- Supporting Information/
- Supporting Information/necessity_reproduced.csv
- Supporting Information/PONE-D-26-04408_Supplementary_Information.docx
- Supporting Information/qca_input_calibrated.csv
- Supporting Information/S1_Dataset.csv
- Supporting Information/S2_Case_Selection_Audit.csv
- Supporting Information/S3_Truth_Table.csv
- Supporting Information/S3_Truth_Table_reproduced.csv
- Supporting Information/S4_Robustness_Checks.csv
- Supporting Information/S4_Robustness_Checks_reproduced.csv
- Supporting Information/S5_Reproduction_Code.txt
- Supporting Information/solution_metrics_reproduced.csv
