# Supplementary material for: Beyond speed and strategy: A configurational analysis of collective attention to post-match institutional discourse in the UEFA Champions League
Source: PLoS One. 2026 Jul 28;21(7):e0354175. doi: 10.1371/journal.pone.0354175 (PMC13411929; doi:10.1371/journal.pone.0354175)
Supplement: S1 File — This ZIP archive contains the 25-case analytical dataset and calibrated QCA input files, the case-selection audit, the truth table for High_News, robustness-check outputs, reproduced necessity and solution metrics, the reproduction code, and a supplementary information document describing these materials. (ZIP) [file pone.0354175.s001.zip › Supporting Information/necessity_reproduced.csv]

Condition	High_News_consistency	High_News_coverage
High_Delay	0.102926	0.552009
~High_Delay	0.970575	0.575518
High_Shock	0.568985	0.554379
~High_Shock	0.522662	0.617404
High_Stakes	0.928206	0.659043
~High_Stakes	0.190785	0.410753
High_TemplateDeviation	0.416531	0.926667
~High_TemplateDeviation	0.583469	0.409912
