# Supplementary material for: Beyond speed and strategy: A configurational analysis of collective attention to post-match institutional discourse in the UEFA Champions League
Source: PLoS One. 2026 Jul 28;21(7):e0354175. doi: 10.1371/journal.pone.0354175 (PMC13411929; doi:10.1371/journal.pone.0354175)
Supplement: S1 File — This ZIP archive contains the 25-case analytical dataset and calibrated QCA input files, the case-selection audit, the truth table for High_News, robustness-check outputs, reproduced necessity and solution metrics, the reproduction code, and a supplementary information document describing these materials. (ZIP) [file pone.0354175.s001.zip › Supporting Information/qca_input_calibrated.csv]

Case_ID	Season	Match_Date	Focal_Club	Opponent	Stage	Event_Trigger	Raw_Delay	Raw_Mentions	News_Index	Post_Evidence_Source	Post_URL	Post_Text_Excerpt_or_Audit_Note	Source_Access_Note	Deviation_Type	Deviation_Evidence	Coding_Confidence	Robustness_Flag	High_News	High_Delay	High_Shock	High_Stakes	High_TemplateDeviation	Selection_Rationale	High_Shock_Coding_Rule	High_TemplateDeviation_Coding_Rule	Coding_Notes
1	2022-2023	2023-06-10	Man City	Inter	Final	Win (Title)	7	9500	96.9	Official club source trace / source audit	https://www.mancity.com/matchday/fixtures/mens/2022/man-city-v-inter-ucl-final-10-june-2023	Official club page verifies the final, title event, and source-trace basis for title/legacy framing; exact social-post text is not separately archived in S1.	Public official-club source trace; used to audit event/frame, not treated as a direct downloadable archive of the first social-media post.	Trophy_Legacy_Frame	Official post-match title/legacy celebration rather than a neutral score-only report.	High	Main	1.0	0.0	0.0	1.0	1.0	UCL final/title-or-final-loss visibility; title-winning institutional discourse	Routine/expected win or low-shock title framing	High_TemplateDeviation=1 from audited Deviation_Type	Conservative v5 audit: High_TemplateDeviation is assigned only from Deviation_Type, not from Raw_Delay, match result, or Event_Trigger.
2	2021-2022	2022-05-04	Man City	Real Madrid	Semi-final	Loss (Reverse)	14	6800	63.5	Official club communication record / no strong deviation evidence		Source audit classified the focal communication as routine or insufficiently evidenced for High_TemplateDeviation in the main specification.	No direct URL archived in the revision dataset; row retained because raw timing, mention count, stage, and event narrative were available in the source audit.	Standard_Report	Standard or near-standard result reporting; no independent evidence of strong template deviation in the main specification.	Medium	Main	0.558333	0.0	1.0	0.8	0.0	semi-final knockout salience; highly salient upset/humiliation/comeback narrative	Extreme shock: humiliation/miracle/reversal	High_TemplateDeviation=0: routine or insufficiently evidenced deviation	Conservative v5 audit: High_TemplateDeviation is assigned only from Deviation_Type, not from Raw_Delay, match result, or Event_Trigger.
3	2020-2021	2021-05-29	Man City	Chelsea	Final	Loss (Final)	40	7200	69.2	Official club communication record / no strong deviation evidence		Source audit classified the focal communication as routine or insufficiently evidenced for High_TemplateDeviation in the main specification.	No direct URL archived in the revision dataset; row retained because raw timing, mention count, stage, and event narrative were available in the source audit.	Standard_Report	Standard or near-standard result reporting; no independent evidence of strong template deviation in the main specification.	Medium	Main	0.653333	0.277778	0.9	1.0	0.0	UCL final/title-or-final-loss visibility	Final loss: high affective disruption	High_TemplateDeviation=0: routine or insufficiently evidenced deviation	Conservative v5 audit: High_TemplateDeviation is assigned only from Deviation_Type, not from Raw_Delay, match result, or Event_Trigger.
4	2018-2019	2019-06-01	Liverpool	Tottenham	Final	Win (Title)	2	8800	89.3	Official club source trace / source audit	https://www.liverpoolfc.com/news/first-team/351542-champions-league-final-tottenham-liverpool-match-report	Official club match report verifies title-winning frame and supports the trophy/legacy coding; exact social-post text is not separately archived in S1.	Public official-club source trace; used to audit event/frame, not treated as a direct downloadable archive of the first social-media post.	Trophy_Legacy_Frame	Official post-match title/legacy celebration rather than a neutral score-only report.	High	Main	0.988333	0.0	0.0	1.0	1.0	UCL final/title-or-final-loss visibility; title-winning institutional discourse	Routine/expected win or low-shock title framing	High_TemplateDeviation=1 from audited Deviation_Type	Conservative v5 audit: High_TemplateDeviation is assigned only from Deviation_Type, not from Raw_Delay, match result, or Event_Trigger.
5	2018-2019	2019-05-07	Liverpool	Barcelona	Semi-final	Win (Miracle)	12	8500	85.8	Official club communication record / no strong deviation evidence		Source audit did not supply independent evidence of strong template deviation in the main specification; case is handled through sensitivity or strict-coding checks where relevant.	No direct URL archived in the revision dataset; row retained because raw timing, mention count, stage, and event narrative were available in the source audit.	Standard_Report	Miracle/reversal narrative treated as High_Shock rather than as template deviation unless independent post-form evidence is available.	Medium	Sensitivity_Check	0.93	0.0	1.0	0.8	0.0	semi-final knockout salience; highly salient upset/humiliation/comeback narrative	Extreme shock: humiliation/miracle/reversal	High_TemplateDeviation=0: routine or insufficiently evidenced deviation	Conservative v5 audit: High_TemplateDeviation is assigned only from Deviation_Type, not from Raw_Delay, match result, or Event_Trigger.
6	2018-2019	2019-05-01	Liverpool	Barcelona	Semi-final	Loss (Heavy)	55	7000	66.4	Official club communication record / no strong deviation evidence		Source audit classified the focal communication as routine or insufficiently evidenced for High_TemplateDeviation in the main specification.	No direct URL archived in the revision dataset; row retained because raw timing, mention count, stage, and event narrative were available in the source audit.	Standard_Report	Standard or near-standard result reporting; no independent evidence of strong template deviation in the main specification.	Medium	Main	0.606667	0.444444	0.6	0.8	0.0	semi-final knockout salience; highly salient upset/humiliation/comeback narrative	Routine loss or adverse result	High_TemplateDeviation=0: routine or insufficiently evidenced deviation	Conservative v5 audit: High_TemplateDeviation is assigned only from Deviation_Type, not from Raw_Delay, match result, or Event_Trigger.
7	2017-2018	2018-05-26	Liverpool	Real Madrid	Final	Loss (Final)	48	8200	82.2	Official club communication record / no strong deviation evidence		Source audit classified the focal communication as routine or insufficiently evidenced for High_TemplateDeviation in the main specification.	No direct URL archived in the revision dataset; row retained because raw timing, mention count, stage, and event narrative were available in the source audit.	Standard_Report	Standard or near-standard result reporting; no independent evidence of strong template deviation in the main specification.	Medium	Main	0.87	0.366667	0.9	1.0	0.0	UCL final/title-or-final-loss visibility	Final loss: high affective disruption	High_TemplateDeviation=0: routine or insufficiently evidenced deviation	Conservative v5 audit: High_TemplateDeviation is assigned only from Deviation_Type, not from Raw_Delay, match result, or Event_Trigger.
8	2017-2018	2018-04-04	Liverpool	Man City	Quarter-final	Win (Big)	8	4500	22.3	Official club communication record / no strong deviation evidence		Source audit classified the focal communication as routine or insufficiently evidenced for High_TemplateDeviation in the main specification.	No direct URL archived in the revision dataset; row retained because raw timing, mention count, stage, and event narrative were available in the source audit.	Standard_Report	Standard or near-standard result reporting; no independent evidence of strong template deviation in the main specification.	Medium	Main	0.0	0.0	0.0	0.6	0.0	quarter-final knockout salience	Routine/expected win or low-shock title framing	High_TemplateDeviation=0: routine or insufficiently evidenced deviation	Conservative v5 audit: High_TemplateDeviation is assigned only from Deviation_Type, not from Raw_Delay, match result, or Event_Trigger.
9	2017-2018	2018-04-24	Liverpool	Roma	Semi-final	Win (Big)	10	4600	24.5	Official club communication record / no strong deviation evidence		Source audit classified the focal communication as routine or insufficiently evidenced for High_TemplateDeviation in the main specification.	No direct URL archived in the revision dataset; row retained because raw timing, mention count, stage, and event narrative were available in the source audit.	Standard_Report	Standard or near-standard result reporting; no independent evidence of strong template deviation in the main specification.	Medium	Main	0.0	0.0	0.0	0.8	0.0	semi-final knockout salience	Routine/expected win or low-shock title framing	High_TemplateDeviation=0: routine or insufficiently evidenced deviation	Conservative v5 audit: High_TemplateDeviation is assigned only from Deviation_Type, not from Raw_Delay, match result, or Event_Trigger.
10	2021-2022	2022-05-28	Real Madrid	Liverpool	Final	Win (Title)	3	9000	91.5	Official club source trace / source audit	https://www.realmadrid.com/en-US/news/football/first-team/reports/0-1-madrid-clinch-the-decimocuarta	Official club report verifies Decimocuarta/legacy framing and supports the trophy/legacy coding; exact social-post text is not separately archived in S1.	Public official-club source trace; used to audit event/frame, not treated as a direct downloadable archive of the first social-media post.	Trophy_Legacy_Frame	Official post-match title/legacy celebration rather than a neutral score-only report.	High	Main	1.0	0.0	0.0	1.0	1.0	UCL final/title-or-final-loss visibility; title-winning institutional discourse	Routine/expected win or low-shock title framing	High_TemplateDeviation=1 from audited Deviation_Type	Conservative v5 audit: High_TemplateDeviation is assigned only from Deviation_Type, not from Raw_Delay, match result, or Event_Trigger.
11	2021-2022	2022-05-04	Real Madrid	Man City	Semi-final	Win (Miracle)	12	8000	79.7	Official club communication record / no strong deviation evidence		Source audit did not supply independent evidence of strong template deviation in the main specification; case is handled through sensitivity or strict-coding checks where relevant.	No direct URL archived in the revision dataset; row retained because raw timing, mention count, stage, and event narrative were available in the source audit.	Standard_Report	Miracle/reversal narrative treated as High_Shock rather than as template deviation unless independent post-form evidence is available.	Medium	Sensitivity_Check	0.828333	0.0	1.0	0.8	0.0	semi-final knockout salience; highly salient upset/humiliation/comeback narrative	Extreme shock: humiliation/miracle/reversal	High_TemplateDeviation=0: routine or insufficiently evidenced deviation	Conservative v5 audit: High_TemplateDeviation is assigned only from Deviation_Type, not from Raw_Delay, match result, or Event_Trigger.
12	2021-2022	2022-03-09	Real Madrid	PSG	Round of 16	Win (Miracle)	5	6000	51.0	Official club communication record / no strong deviation evidence		Source audit did not supply independent evidence of strong template deviation in the main specification; case is handled through sensitivity or strict-coding checks where relevant.	No direct URL archived in the revision dataset; row retained because raw timing, mention count, stage, and event narrative were available in the source audit.	Standard_Report	Miracle/reversal narrative treated as High_Shock rather than as template deviation unless independent post-form evidence is available.	Medium	Sensitivity_Check	0.35	0.0	1.0	0.4	0.0	highly salient upset/humiliation/comeback narrative	Extreme shock: humiliation/miracle/reversal	High_TemplateDeviation=0: routine or insufficiently evidenced deviation	Conservative v5 audit: High_TemplateDeviation is assigned only from Deviation_Type, not from Raw_Delay, match result, or Event_Trigger.
13	2018-2019	2019-03-05	Real Madrid	Ajax	Round of 16	Loss (Heavy)	300	5500	42.3	Official club communication record / no strong deviation evidence		Source audit did not supply independent evidence of strong template deviation in the main specification; case is handled through sensitivity or strict-coding checks where relevant.	No direct URL archived in the revision dataset; row retained because raw timing, mention count, stage, and event narrative were available in the source audit.	Standard_Report	Previous structural-silence interpretation separated from template deviation; delay is used only for High_Delay and tested as an alternative specification.	Low/Medium	Structural_Silence_Alt	0.205	0.9	0.6	0.4	0.0	highly salient upset/humiliation/comeback narrative	Routine loss or adverse result	High_TemplateDeviation=0: routine or insufficiently evidenced deviation	Conservative v5 audit: High_TemplateDeviation is assigned only from Deviation_Type, not from Raw_Delay, match result, or Event_Trigger.
14	2021-2022	2022-04-12	Real Madrid	Chelsea	Quarter-final	Loss (Advance)	25	4000	10.5	Official club communication record / no strong deviation evidence		Source audit classified the focal communication as routine or insufficiently evidenced for High_TemplateDeviation in the main specification.	No direct URL archived in the revision dataset; row retained because raw timing, mention count, stage, and event narrative were available in the source audit.	Standard_Report	Standard or near-standard result reporting; no independent evidence of strong template deviation in the main specification.	Medium	Main	0.0	0.111111	0.6	0.6	0.0	quarter-final knockout salience	Routine loss or adverse result	High_TemplateDeviation=0: routine or insufficiently evidenced deviation	Conservative v5 audit: High_TemplateDeviation is assigned only from Deviation_Type, not from Raw_Delay, match result, or Event_Trigger.
15	2020-2021	2020-08-14	Barcelona	Bayern	Quarter-final	Loss (Humiliation)	1	9800	100.0	Official club source trace / source audit	https://www.fcbarcelona.com/en/football/first-team/news/1753729/barca-2-8-bayern-painful-exit-from-europe	Official club report verifies crisis-minimalist/painful-exit frame after the 2-8 defeat; retained only as medium-confidence and tested by strict recoding.	Public official-club source trace; medium-confidence because crisis-minimalist interpretation depends on communication form and is removed in strict checks.	Crisis_Minimalism	Medium-confidence crisis-minimalist communication after an extreme defeat; retained in the baseline but recoded in strict robustness checks.	Medium	Recode_if_strict	1.0	0.0	1.0	0.6	1.0	quarter-final knockout salience; highly salient upset/humiliation/comeback narrative	Extreme shock: humiliation/miracle/reversal	High_TemplateDeviation=1 from audited Deviation_Type	Conservative v5 audit: High_TemplateDeviation is assigned only from Deviation_Type, not from Raw_Delay, match result, or Event_Trigger.
16	2018-2019	2019-05-07	Barcelona	Liverpool	Semi-final	Loss (Heavy)	6	7800	77.2	Official club communication record / no strong deviation evidence		Source audit did not supply independent evidence of strong template deviation in the main specification; case is handled through sensitivity or strict-coding checks where relevant.	No direct URL archived in the revision dataset; row retained because raw timing, mention count, stage, and event narrative were available in the source audit.	Standard_Report	Previously risked being inferred from rapid post-loss timing; conservatively recoded as standard reporting in the main specification.	Medium	Main_recode_from_previous	0.786667	0.0	0.6	0.8	0.0	semi-final knockout salience; highly salient upset/humiliation/comeback narrative	Routine loss or adverse result	High_TemplateDeviation=0: routine or insufficiently evidenced deviation	Conservative v5 audit: High_TemplateDeviation is assigned only from Deviation_Type, not from Raw_Delay, match result, or Event_Trigger.
17	2020-2021	2021-02-16	Barcelona	PSG	Round of 16	Loss (Heavy)	5	5200	36.7	Official club communication record / no strong deviation evidence		Source audit did not supply independent evidence of strong template deviation in the main specification; case is handled through sensitivity or strict-coding checks where relevant.	No direct URL archived in the revision dataset; row retained because raw timing, mention count, stage, and event narrative were available in the source audit.	Standard_Report	Previously risked being inferred from rapid post-loss timing; conservatively recoded as standard reporting in the main specification.	Medium	Main_recode_from_previous	0.111667	0.0	0.6	0.4	0.0	highly salient upset/humiliation/comeback narrative	Routine loss or adverse result	High_TemplateDeviation=0: routine or insufficiently evidenced deviation	Conservative v5 audit: High_TemplateDeviation is assigned only from Deviation_Type, not from Raw_Delay, match result, or Event_Trigger.
18	2017-2018	2018-04-10	Barcelona	Roma	Quarter-final	Loss (Reverse)	8	4300	17.7	Official club communication record / no strong deviation evidence		Source audit did not supply independent evidence of strong template deviation in the main specification; case is handled through sensitivity or strict-coding checks where relevant.	No direct URL archived in the revision dataset; row retained because raw timing, mention count, stage, and event narrative were available in the source audit.	Standard_Report	Previously risked being inferred from rapid post-loss timing; conservatively recoded as standard reporting in the main specification.	Medium	Main_recode_from_previous	0.0	0.0	1.0	0.6	0.0	quarter-final knockout salience; highly salient upset/humiliation/comeback narrative	Extreme shock: humiliation/miracle/reversal	High_TemplateDeviation=0: routine or insufficiently evidenced deviation	Conservative v5 audit: High_TemplateDeviation is assigned only from Deviation_Type, not from Raw_Delay, match result, or Event_Trigger.
19	2020-2021	2020-08-23	Bayern	PSG	Final	Win (Title)	3	8100	81.0	Official club source trace / source audit	https://fcbayern.com/en/matches/profis/champions-league/2019-2020/champions-league-finale-paris-saint-germain-fc-bayern-23.08.2020/report	Official club report verifies title/treble framing and supports the trophy/legacy coding; exact social-post text is not separately archived in S1.	Public official-club source trace; used to audit event/frame, not treated as a direct downloadable archive of the first social-media post.	Trophy_Legacy_Frame	Official post-match title/legacy celebration rather than a neutral score-only report.	High	Main	0.85	0.0	0.0	1.0	1.0	UCL final/title-or-final-loss visibility; title-winning institutional discourse	Routine/expected win or low-shock title framing	High_TemplateDeviation=1 from audited Deviation_Type	Conservative v5 audit: High_TemplateDeviation is assigned only from Deviation_Type, not from Raw_Delay, match result, or Event_Trigger.
20	2020-2021	2020-08-14	Bayern	Barcelona	Quarter-final	Win (Big)	4	9200	93.7	Official club communication record / no strong deviation evidence		Source audit classified the focal communication as routine or insufficiently evidenced for High_TemplateDeviation in the main specification.	No direct URL archived in the revision dataset; row retained because raw timing, mention count, stage, and event narrative were available in the source audit.	Standard_Report	Standard or near-standard result reporting; no independent evidence of strong template deviation in the main specification.	Medium	Main	1.0	0.0	0.0	0.6	0.0	quarter-final knockout salience	Routine/expected win or low-shock title framing	High_TemplateDeviation=0: routine or insufficiently evidenced deviation	Conservative v5 audit: High_TemplateDeviation is assigned only from Deviation_Type, not from Raw_Delay, match result, or Event_Trigger.
21	2021-2022	2022-03-09	PSG	Real Madrid	Round of 16	Loss (Reverse)	50	5100	34.8	Official club communication record / no strong deviation evidence		Source audit classified the focal communication as routine or insufficiently evidenced for High_TemplateDeviation in the main specification.	No direct URL archived in the revision dataset; row retained because raw timing, mention count, stage, and event narrative were available in the source audit.	Standard_Report	Standard or near-standard result reporting; no independent evidence of strong template deviation in the main specification.	Medium	Main	0.08	0.388889	1.0	0.4	0.0	highly salient upset/humiliation/comeback narrative	Extreme shock: humiliation/miracle/reversal	High_TemplateDeviation=0: routine or insufficiently evidenced deviation	Conservative v5 audit: High_TemplateDeviation is assigned only from Deviation_Type, not from Raw_Delay, match result, or Event_Trigger.
22	2020-2021	2020-08-23	PSG	Bayern	Final	Loss (Final)	15	7900	78.5	Official club communication record / no strong deviation evidence		Source audit classified the focal communication as routine or insufficiently evidenced for High_TemplateDeviation in the main specification.	No direct URL archived in the revision dataset; row retained because raw timing, mention count, stage, and event narrative were available in the source audit.	Standard_Report	Standard or near-standard result reporting; no independent evidence of strong template deviation in the main specification.	Medium	Main	0.808333	0.0	0.9	1.0	0.0	UCL final/title-or-final-loss visibility	Final loss: high affective disruption	High_TemplateDeviation=0: routine or insufficiently evidenced deviation	Conservative v5 audit: High_TemplateDeviation is assigned only from Deviation_Type, not from Raw_Delay, match result, or Event_Trigger.
23	2020-2021	2021-05-29	Chelsea	Man City	Final	Win (Title)	2	7500	73.3	Official club source trace / source audit	https://www.chelseafc.com/en/2021-champions-league	Official club page verifies 2021 Champions League title framing and supports the trophy/legacy coding; exact social-post text is not separately archived in S1.	Public official-club source trace; used to audit event/frame, not treated as a direct downloadable archive of the first social-media post.	Trophy_Legacy_Frame	Official post-match title/legacy celebration rather than a neutral score-only report.	High	Main	0.721667	0.0	0.0	1.0	1.0	UCL final/title-or-final-loss visibility; title-winning institutional discourse	Routine/expected win or low-shock title framing	High_TemplateDeviation=1 from audited Deviation_Type	Conservative v5 audit: High_TemplateDeviation is assigned only from Deviation_Type, not from Raw_Delay, match result, or Event_Trigger.
24	2021-2022	2022-04-12	Chelsea	Real Madrid	Quarter-final	Win (Out)	5	3600	0.0	Official club communication record / no strong deviation evidence		Source audit classified the focal communication as routine or insufficiently evidenced for High_TemplateDeviation in the main specification.	No direct URL archived in the revision dataset; row retained because raw timing, mention count, stage, and event narrative were available in the source audit.	Standard_Report	Standard or near-standard result reporting; no independent evidence of strong template deviation in the main specification.	Medium	Main	0.0	0.0	0.0	0.6	0.0	quarter-final knockout salience	Routine/expected win or low-shock title framing	High_TemplateDeviation=0: routine or insufficiently evidenced deviation	Conservative v5 audit: High_TemplateDeviation is assigned only from Deviation_Type, not from Raw_Delay, match result, or Event_Trigger.
25	2018-2019	2019-05-08	Tottenham	Ajax	Semi-final	Win (Miracle)	2	4800	28.7	Official club communication record / no strong deviation evidence		Source audit did not supply independent evidence of strong template deviation in the main specification; case is handled through sensitivity or strict-coding checks where relevant.	No direct URL archived in the revision dataset; row retained because raw timing, mention count, stage, and event narrative were available in the source audit.	Standard_Report	Miracle/reversal narrative treated as High_Shock rather than as template deviation unless independent post-form evidence is available.	Medium	Sensitivity_Check	0.0	0.0	1.0	0.8	0.0	semi-final knockout salience; highly salient upset/humiliation/comeback narrative	Extreme shock: humiliation/miracle/reversal	High_TemplateDeviation=0: routine or insufficiently evidenced deviation	Conservative v5 audit: High_TemplateDeviation is assigned only from Deviation_Type, not from Raw_Delay, match result, or Event_Trigger.
