# Supplementary material for: Beyond speed and strategy: A configurational analysis of collective attention to post-match institutional discourse in the UEFA Champions League
Source: PLoS One. 2026 Jul 28;21(7):e0354175. doi: 10.1371/journal.pone.0354175 (PMC13411929; doi:10.1371/journal.pone.0354175)
Supplement: S1 File — This ZIP archive contains the 25-case analytical dataset and calibrated QCA input files, the case-selection audit, the truth table for High_News, robustness-check outputs, reproduced necessity and solution metrics, the reproduction code, and a supplementary information document describing these materials. (ZIP) [file pone.0354175.s001.zip › Supporting Information/S2_Case_Selection_Audit.csv]

Row_Number	Season	Tournament_Stage	Result_Category	Selection_Status	Retained_Case_Number	Event_Category	Audit_Note
1	2018-2019	Group	Three-plus-goal margin	Not retained			Not retained because the candidate did not meet the revised theoretical-sampling threshold for salient post-match institutional discourse, or because complete official-post timing and attention indicators were not available in the audit dataset. Public-match dates, team names, and long match identifiers have been removed from this audit file.
2	2018-2019	Group	One-goal margin	Not retained			Not retained because the candidate did not meet the revised theoretical-sampling threshold for salient post-match institutional discourse, or because complete official-post timing and attention indicators were not available in the audit dataset. Public-match dates, team names, and long match identifiers have been removed from this audit file.
3	2018-2019	Group	One-goal margin	Not retained			Not retained because the candidate did not meet the revised theoretical-sampling threshold for salient post-match institutional discourse, or because complete official-post timing and attention indicators were not available in the audit dataset. Public-match dates, team names, and long match identifiers have been removed from this audit file.
4	2018-2019	Group	Draw	Not retained			Not retained because the candidate did not meet the revised theoretical-sampling threshold for salient post-match institutional discourse, or because complete official-post timing and attention indicators were not available in the audit dataset. Public-match dates, team names, and long match identifiers have been removed from this audit file.
5	2018-2019	Group	Three-plus-goal margin	Not retained			Not retained because the candidate did not meet the revised theoretical-sampling threshold for salient post-match institutional discourse, or because complete official-post timing and attention indicators were not available in the audit dataset. Public-match dates, team names, and long match identifiers have been removed from this audit file.
6	2018-2019	Group	One-goal margin	Not retained			Not retained because the candidate did not meet the revised theoretical-sampling threshold for salient post-match institutional discourse, or because complete official-post timing and attention indicators were not available in the audit dataset. Public-match dates, team names, and long match identifiers have been removed from this audit file.
7	2018-2019	Group	One-goal margin	Not retained			Not retained because the candidate did not meet the revised theoretical-sampling threshold for salient post-match institutional discourse, or because complete official-post timing and attention indicators were not available in the audit dataset. Public-match dates, team names, and long match identifiers have been removed from this audit file.
8	2018-2019	Group	Draw	Not retained			Not retained because the candidate did not meet the revised theoretical-sampling threshold for salient post-match institutional discourse, or because complete official-post timing and attention indicators were not available in the audit dataset. Public-match dates, team names, and long match identifiers have been removed from this audit file.
9	2018-2019	Group	Three-plus-goal margin	Not retained			Not retained because the candidate did not meet the revised theoretical-sampling threshold for salient post-match institutional discourse, or because complete official-post timing and attention indicators were not available in the audit dataset. Public-match dates, team names, and long match identifiers have been removed from this audit file.
10	2018-2019	Group	Draw	Not retained			Not retained because the candidate did not meet the revised theoretical-sampling threshold for salient post-match institutional discourse, or because complete official-post timing and attention indicators were not available in the audit dataset. Public-match dates, team names, and long match identifiers have been removed from this audit file.
11	2018-2019	Group	Two-goal margin	Not retained			Not retained because the candidate did not meet the revised theoretical-sampling threshold for salient post-match institutional discourse, or because complete official-post timing and attention indicators were not available in the audit dataset. Public-match dates, team names, and long match identifiers have been removed from this audit file.
12	2018-2019	Group	One-goal margin	Not retained			Not retained because the candidate did not meet the revised theoretical-sampling threshold for salient post-match institutional discourse, or because complete official-post timing and attention indicators were not available in the audit dataset. Public-match dates, team names, and long match identifiers have been removed from this audit file.
13	2018-2019	Group	Draw	Not retained			Not retained because the candidate did not meet the revised theoretical-sampling threshold for salient post-match institutional discourse, or because complete official-post timing and attention indicators were not available in the audit dataset. Public-match dates, team names, and long match identifiers have been removed from this audit file.
14	2018-2019	Group	Three-plus-goal margin	Not retained			Not retained because the candidate did not meet the revised theoretical-sampling threshold for salient post-match institutional discourse, or because complete official-post timing and attention indicators were not available in the audit dataset. Public-match dates, team names, and long match identifiers have been removed from this audit file.
15	2018-2019	Group	Two-goal margin	Not retained			Not retained because the candidate did not meet the revised theoretical-sampling threshold for salient post-match institutional discourse, or because complete official-post timing and attention indicators were not available in the audit dataset. Public-match dates, team names, and long match identifiers have been removed from this audit file.
16	2018-2019	Group	Three-plus-goal margin	Not retained			Not retained because the candidate did not meet the revised theoretical-sampling threshold for salient post-match institutional discourse, or because complete official-post timing and attention indicators were not available in the audit dataset. Public-match dates, team names, and long match identifiers have been removed from this audit file.
17	2018-2019	Group	One-goal margin	Not retained			Not retained because the candidate did not meet the revised theoretical-sampling threshold for salient post-match institutional discourse, or because complete official-post timing and attention indicators were not available in the audit dataset. Public-match dates, team names, and long match identifiers have been removed from this audit file.
18	2018-2019	Group	Three-plus-goal margin	Not retained			Not retained because the candidate did not meet the revised theoretical-sampling threshold for salient post-match institutional discourse, or because complete official-post timing and attention indicators were not available in the audit dataset. Public-match dates, team names, and long match identifiers have been removed from this audit file.
19	2018-2019	Group	One-goal margin	Not retained			Not retained because the candidate did not meet the revised theoretical-sampling threshold for salient post-match institutional discourse, or because complete official-post timing and attention indicators were not available in the audit dataset. Public-match dates, team names, and long match identifiers have been removed from this audit file.
20	2018-2019	Group	Draw	Not retained			Not retained because the candidate did not meet the revised theoretical-sampling threshold for salient post-match institutional discourse, or because complete official-post timing and attention indicators were not available in the audit dataset. Public-match dates, team names, and long match identifiers have been removed from this audit file.
21	2018-2019	Group	One-goal margin	Not retained			Not retained because the candidate did not meet the revised theoretical-sampling threshold for salient post-match institutional discourse, or because complete official-post timing and attention indicators were not available in the audit dataset. Public-match dates, team names, and long match identifiers have been removed from this audit file.
22	2018-2019	Group	Draw	Not retained			Not retained because the candidate did not meet the revised theoretical-sampling threshold for salient post-match institutional discourse, or because complete official-post timing and attention indicators were not available in the audit dataset. Public-match dates, team names, and long match identifiers have been removed from this audit file.
23	2018-2019	Group	Draw	Not retained			Not retained because the candidate did not meet the revised theoretical-sampling threshold for salient post-match institutional discourse, or because complete official-post timing and attention indicators were not available in the audit dataset. Public-match dates, team names, and long match identifiers have been removed from this audit file.
24	2018-2019	Group	Three-plus-goal margin	Not retained			Not retained because the candidate did not meet the revised theoretical-sampling threshold for salient post-match institutional discourse, or because complete official-post timing and attention indicators were not available in the audit dataset. Public-match dates, team names, and long match identifiers have been removed from this audit file.
25	2018-2019	Group	One-goal margin	Not retained			Not retained because the candidate did not meet the revised theoretical-sampling threshold for salient post-match institutional discourse, or because complete official-post timing and attention indicators were not available in the audit dataset. Public-match dates, team names, and long match identifiers have been removed from this audit file.
26	2018-2019	Group	Three-plus-goal margin	Not retained			Not retained because the candidate did not meet the revised theoretical-sampling threshold for salient post-match institutional discourse, or because complete official-post timing and attention indicators were not available in the audit dataset. Public-match dates, team names, and long match identifiers have been removed from this audit file.
27	2018-2019	Group	Two-goal margin	Not retained			Not retained because the candidate did not meet the revised theoretical-sampling threshold for salient post-match institutional discourse, or because complete official-post timing and attention indicators were not available in the audit dataset. Public-match dates, team names, and long match identifiers have been removed from this audit file.
28	2018-2019	Group	Three-plus-goal margin	Not retained			Not retained because the candidate did not meet the revised theoretical-sampling threshold for salient post-match institutional discourse, or because complete official-post timing and attention indicators were not available in the audit dataset. Public-match dates, team names, and long match identifiers have been removed from this audit file.
29	2018-2019	Group	One-goal margin	Not retained			Not retained because the candidate did not meet the revised theoretical-sampling threshold for salient post-match institutional discourse, or because complete official-post timing and attention indicators were not available in the audit dataset. Public-match dates, team names, and long match identifiers have been removed from this audit file.
30	2018-2019	Group	One-goal margin	Not retained			Not retained because the candidate did not meet the revised theoretical-sampling threshold for salient post-match institutional discourse, or because complete official-post timing and attention indicators were not available in the audit dataset. Public-match dates, team names, and long match identifiers have been removed from this audit file.
31	2018-2019	Group	One-goal margin	Not retained			Not retained because the candidate did not meet the revised theoretical-sampling threshold for salient post-match institutional discourse, or because complete official-post timing and attention indicators were not available in the audit dataset. Public-match dates, team names, and long match identifiers have been removed from this audit file.
32	2018-2019	Group	Two-goal margin	Not retained			Not retained because the candidate did not meet the revised theoretical-sampling threshold for salient post-match institutional discourse, or because complete official-post timing and attention indicators were not available in the audit dataset. Public-match dates, team names, and long match identifiers have been removed from this audit file.
33	2018-2019	Group	Two-goal margin	Not retained			Not retained because the candidate did not meet the revised theoretical-sampling threshold for salient post-match institutional discourse, or because complete official-post timing and attention indicators were not available in the audit dataset. Public-match dates, team names, and long match identifiers have been removed from this audit file.
34	2018-2019	Group	Draw	Not retained			Not retained because the candidate did not meet the revised theoretical-sampling threshold for salient post-match institutional discourse, or because complete official-post timing and attention indicators were not available in the audit dataset. Public-match dates, team names, and long match identifiers have been removed from this audit file.
35	2018-2019	Group	One-goal margin	Not retained			Not retained because the candidate did not meet the revised theoretical-sampling threshold for salient post-match institutional discourse, or because complete official-post timing and attention indicators were not available in the audit dataset. Public-match dates, team names, and long match identifiers have been removed from this audit file.
36	2018-2019	Group	Draw	Not retained			Not retained because the candidate did not meet the revised theoretical-sampling threshold for salient post-match institutional discourse, or because complete official-post timing and attention indicators were not available in the audit dataset. Public-match dates, team names, and long match identifiers have been removed from this audit file.
37	2018-2019	Group	One-goal margin	Not retained			Not retained because the candidate did not meet the revised theoretical-sampling threshold for salient post-match institutional discourse, or because complete official-post timing and attention indicators were not available in the audit dataset. Public-match dates, team names, and long match identifiers have been removed from this audit file.
38	2018-2019	Group	One-goal margin	Not retained			Not retained because the candidate did not meet the revised theoretical-sampling threshold for salient post-match institutional discourse, or because complete official-post timing and attention indicators were not available in the audit dataset. Public-match dates, team names, and long match identifiers have been removed from this audit file.
39	2018-2019	Group	Three-plus-goal margin	Not retained			Not retained because the candidate did not meet the revised theoretical-sampling threshold for salient post-match institutional discourse, or because complete official-post timing and attention indicators were not available in the audit dataset. Public-match dates, team names, and long match identifiers have been removed from this audit file.
40	2018-2019	Group	Three-plus-goal margin	Not retained			Not retained because the candidate did not meet the revised theoretical-sampling threshold for salient post-match institutional discourse, or because complete official-post timing and attention indicators were not available in the audit dataset. Public-match dates, team names, and long match identifiers have been removed from this audit file.
41	2018-2019	Group	Draw	Not retained			Not retained because the candidate did not meet the revised theoretical-sampling threshold for salient post-match institutional discourse, or because complete official-post timing and attention indicators were not available in the audit dataset. Public-match dates, team names, and long match identifiers have been removed from this audit file.
42	2018-2019	Group	Draw	Not retained			Not retained because the candidate did not meet the revised theoretical-sampling threshold for salient post-match institutional discourse, or because complete official-post timing and attention indicators were not available in the audit dataset. Public-match dates, team names, and long match identifiers have been removed from this audit file.
43	2018-2019	Group	Two-goal margin	Not retained			Not retained because the candidate did not meet the revised theoretical-sampling threshold for salient post-match institutional discourse, or because complete official-post timing and attention indicators were not available in the audit dataset. Public-match dates, team names, and long match identifiers have been removed from this audit file.
44	2018-2019	Group	Three-plus-goal margin	Not retained			Not retained because the candidate did not meet the revised theoretical-sampling threshold for salient post-match institutional discourse, or because complete official-post timing and attention indicators were not available in the audit dataset. Public-match dates, team names, and long match identifiers have been removed from this audit file.
45	2018-2019	Group	Draw	Not retained			Not retained because the candidate did not meet the revised theoretical-sampling threshold for salient post-match institutional discourse, or because complete official-post timing and attention indicators were not available in the audit dataset. Public-match dates, team names, and long match identifiers have been removed from this audit file.
46	2018-2019	Group	Three-plus-goal margin	Not retained			Not retained because the candidate did not meet the revised theoretical-sampling threshold for salient post-match institutional discourse, or because complete official-post timing and attention indicators were not available in the audit dataset. Public-match dates, team names, and long match identifiers have been removed from this audit file.
47	2018-2019	Group	Two-goal margin	Not retained			Not retained because the candidate did not meet the revised theoretical-sampling threshold for salient post-match institutional discourse, or because complete official-post timing and attention indicators were not available in the audit dataset. Public-match dates, team names, and long match identifiers have been removed from this audit file.
48	2018-2019	Group	Draw	Not retained			Not retained because the candidate did not meet the revised theoretical-sampling threshold for salient post-match institutional discourse, or because complete official-post timing and attention indicators were not available in the audit dataset. Public-match dates, team names, and long match identifiers have been removed from this audit file.
49	2018-2019	Group	Two-goal margin	Not retained			Not retained because the candidate did not meet the revised theoretical-sampling threshold for salient post-match institutional discourse, or because complete official-post timing and attention indicators were not available in the audit dataset. Public-match dates, team names, and long match identifiers have been removed from this audit file.
50	2018-2019	Group	Three-plus-goal margin	Not retained			Not retained because the candidate did not meet the revised theoretical-sampling threshold for salient post-match institutional discourse, or because complete official-post timing and attention indicators were not available in the audit dataset. Public-match dates, team names, and long match identifiers have been removed from this audit file.
51	2018-2019	Group	Two-goal margin	Not retained			Not retained because the candidate did not meet the revised theoretical-sampling threshold for salient post-match institutional discourse, or because complete official-post timing and attention indicators were not available in the audit dataset. Public-match dates, team names, and long match identifiers have been removed from this audit file.
52	2018-2019	Group	Draw	Not retained			Not retained because the candidate did not meet the revised theoretical-sampling threshold for salient post-match institutional discourse, or because complete official-post timing and attention indicators were not available in the audit dataset. Public-match dates, team names, and long match identifiers have been removed from this audit file.
53	2018-2019	Group	Draw	Not retained			Not retained because the candidate did not meet the revised theoretical-sampling threshold for salient post-match institutional discourse, or because complete official-post timing and attention indicators were not available in the audit dataset. Public-match dates, team names, and long match identifiers have been removed from this audit file.
54	2018-2019	Group	Three-plus-goal margin	Not retained			Not retained because the candidate did not meet the revised theoretical-sampling threshold for salient post-match institutional discourse, or because complete official-post timing and attention indicators were not available in the audit dataset. Public-match dates, team names, and long match identifiers have been removed from this audit file.
55	2018-2019	Group	Two-goal margin	Not retained			Not retained because the candidate did not meet the revised theoretical-sampling threshold for salient post-match institutional discourse, or because complete official-post timing and attention indicators were not available in the audit dataset. Public-match dates, team names, and long match identifiers have been removed from this audit file.
56	2018-2019	Group	One-goal margin	Not retained			Not retained because the candidate did not meet the revised theoretical-sampling threshold for salient post-match institutional discourse, or because complete official-post timing and attention indicators were not available in the audit dataset. Public-match dates, team names, and long match identifiers have been removed from this audit file.
57	2018-2019	Group	One-goal margin	Not retained			Not retained because the candidate did not meet the revised theoretical-sampling threshold for salient post-match institutional discourse, or because complete official-post timing and attention indicators were not available in the audit dataset. Public-match dates, team names, and long match identifiers have been removed from this audit file.
58	2018-2019	Group	Two-goal margin	Not retained			Not retained because the candidate did not meet the revised theoretical-sampling threshold for salient post-match institutional discourse, or because complete official-post timing and attention indicators were not available in the audit dataset. Public-match dates, team names, and long match identifiers have been removed from this audit file.
59	2018-2019	Group	Two-goal margin	Not retained			Not retained because the candidate did not meet the revised theoretical-sampling threshold for salient post-match institutional discourse, or because complete official-post timing and attention indicators were not available in the audit dataset. Public-match dates, team names, and long match identifiers have been removed from this audit file.
60	2018-2019	Group	Draw	Not retained			Not retained because the candidate did not meet the revised theoretical-sampling threshold for salient post-match institutional discourse, or because complete official-post timing and attention indicators were not available in the audit dataset. Public-match dates, team names, and long match identifiers have been removed from this audit file.
61	2018-2019	Group	One-goal margin	Not retained			Not retained because the candidate did not meet the revised theoretical-sampling threshold for salient post-match institutional discourse, or because complete official-post timing and attention indicators were not available in the audit dataset. Public-match dates, team names, and long match identifiers have been removed from this audit file.
62	2018-2019	Group	Draw	Not retained			Not retained because the candidate did not meet the revised theoretical-sampling threshold for salient post-match institutional discourse, or because complete official-post timing and attention indicators were not available in the audit dataset. Public-match dates, team names, and long match identifiers have been removed from this audit file.
63	2018-2019	Group	Three-plus-goal margin	Not retained			Not retained because the candidate did not meet the revised theoretical-sampling threshold for salient post-match institutional discourse, or because complete official-post timing and attention indicators were not available in the audit dataset. Public-match dates, team names, and long match identifiers have been removed from this audit file.
64	2018-2019	Group	Three-plus-goal margin	Not retained			Not retained because the candidate did not meet the revised theoretical-sampling threshold for salient post-match institutional discourse, or because complete official-post timing and attention indicators were not available in the audit dataset. Public-match dates, team names, and long match identifiers have been removed from this audit file.
65	2018-2019	Group	Two-goal margin	Not retained			Not retained because the candidate did not meet the revised theoretical-sampling threshold for salient post-match institutional discourse, or because complete official-post timing and attention indicators were not available in the audit dataset. Public-match dates, team names, and long match identifiers have been removed from this audit file.
66	2018-2019	Group	One-goal margin	Not retained			Not retained because the candidate did not meet the revised theoretical-sampling threshold for salient post-match institutional discourse, or because complete official-post timing and attention indicators were not available in the audit dataset. Public-match dates, team names, and long match identifiers have been removed from this audit file.
67	2018-2019	Group	Three-plus-goal margin	Not retained			Not retained because the candidate did not meet the revised theoretical-sampling threshold for salient post-match institutional discourse, or because complete official-post timing and attention indicators were not available in the audit dataset. Public-match dates, team names, and long match identifiers have been removed from this audit file.
68	2018-2019	Group	One-goal margin	Not retained			Not retained because the candidate did not meet the revised theoretical-sampling threshold for salient post-match institutional discourse, or because complete official-post timing and attention indicators were not available in the audit dataset. Public-match dates, team names, and long match identifiers have been removed from this audit file.
69	2018-2019	Group	One-goal margin	Not retained			Not retained because the candidate did not meet the revised theoretical-sampling threshold for salient post-match institutional discourse, or because complete official-post timing and attention indicators were not available in the audit dataset. Public-match dates, team names, and long match identifiers have been removed from this audit file.
70	2018-2019	Group	Draw	Not retained			Not retained because the candidate did not meet the revised theoretical-sampling threshold for salient post-match institutional discourse, or because complete official-post timing and attention indicators were not available in the audit dataset. Public-match dates, team names, and long match identifiers have been removed from this audit file.
71	2018-2019	Group	One-goal margin	Not retained			Not retained because the candidate did not meet the revised theoretical-sampling threshold for salient post-match institutional discourse, or because complete official-post timing and attention indicators were not available in the audit dataset. Public-match dates, team names, and long match identifiers have been removed from this audit file.
72	2018-2019	Group	Two-goal margin	Not retained			Not retained because the candidate did not meet the revised theoretical-sampling threshold for salient post-match institutional discourse, or because complete official-post timing and attention indicators were not available in the audit dataset. Public-match dates, team names, and long match identifiers have been removed from this audit file.
73	2018-2019	Group	Two-goal margin	Not retained			Not retained because the candidate did not meet the revised theoretical-sampling threshold for salient post-match institutional discourse, or because complete official-post timing and attention indicators were not available in the audit dataset. Public-match dates, team names, and long match identifiers have been removed from this audit file.
74	2018-2019	Group	Two-goal margin	Not retained			Not retained because the candidate did not meet the revised theoretical-sampling threshold for salient post-match institutional discourse, or because complete official-post timing and attention indicators were not available in the audit dataset. Public-match dates, team names, and long match identifiers have been removed from this audit file.
75	2018-2019	Group	Draw	Not retained			Not retained because the candidate did not meet the revised theoretical-sampling threshold for salient post-match institutional discourse, or because complete official-post timing and attention indicators were not available in the audit dataset. Public-match dates, team names, and long match identifiers have been removed from this audit file.
76	2018-2019	Group	Two-goal margin	Not retained			Not retained because the candidate did not meet the revised theoretical-sampling threshold for salient post-match institutional discourse, or because complete official-post timing and attention indicators were not available in the audit dataset. Public-match dates, team names, and long match identifiers have been removed from this audit file.
77	2018-2019	Group	One-goal margin	Not retained			Not retained because the candidate did not meet the revised theoretical-sampling threshold for salient post-match institutional discourse, or because complete official-post timing and attention indicators were not available in the audit dataset. Public-match dates, team names, and long match identifiers have been removed from this audit file.
78	2018-2019	Group	One-goal margin	Not retained			Not retained because the candidate did not meet the revised theoretical-sampling threshold for salient post-match institutional discourse, or because complete official-post timing and attention indicators were not available in the audit dataset. Public-match dates, team names, and long match identifiers have been removed from this audit file.
79	2018-2019	Group	Two-goal margin	Not retained			Not retained because the candidate did not meet the revised theoretical-sampling threshold for salient post-match institutional discourse, or because complete official-post timing and attention indicators were not available in the audit dataset. Public-match dates, team names, and long match identifiers have been removed from this audit file.
80	2018-2019	Group	One-goal margin	Not retained			Not retained because the candidate did not meet the revised theoretical-sampling threshold for salient post-match institutional discourse, or because complete official-post timing and attention indicators were not available in the audit dataset. Public-match dates, team names, and long match identifiers have been removed from this audit file.
81	2018-2019	Group	One-goal margin	Not retained			Not retained because the candidate did not meet the revised theoretical-sampling threshold for salient post-match institutional discourse, or because complete official-post timing and attention indicators were not available in the audit dataset. Public-match dates, team names, and long match identifiers have been removed from this audit file.
82	2018-2019	Group	One-goal margin	Not retained			Not retained because the candidate did not meet the revised theoretical-sampling threshold for salient post-match institutional discourse, or because complete official-post timing and attention indicators were not available in the audit dataset. Public-match dates, team names, and long match identifiers have been removed from this audit file.
83	2018-2019	Group	Draw	Not retained			Not retained because the candidate did not meet the revised theoretical-sampling threshold for salient post-match institutional discourse, or because complete official-post timing and attention indicators were not available in the audit dataset. Public-match dates, team names, and long match identifiers have been removed from this audit file.
84	2018-2019	Group	Draw	Not retained			Not retained because the candidate did not meet the revised theoretical-sampling threshold for salient post-match institutional discourse, or because complete official-post timing and attention indicators were not available in the audit dataset. Public-match dates, team names, and long match identifiers have been removed from this audit file.
85	2018-2019	Group	Three-plus-goal margin	Not retained			Not retained because the candidate did not meet the revised theoretical-sampling threshold for salient post-match institutional discourse, or because complete official-post timing and attention indicators were not available in the audit dataset. Public-match dates, team names, and long match identifiers have been removed from this audit file.
86	2018-2019	Group	Draw	Not retained			Not retained because the candidate did not meet the revised theoretical-sampling threshold for salient post-match institutional discourse, or because complete official-post timing and attention indicators were not available in the audit dataset. Public-match dates, team names, and long match identifiers have been removed from this audit file.
87	2018-2019	Group	One-goal margin	Not retained			Not retained because the candidate did not meet the revised theoretical-sampling threshold for salient post-match institutional discourse, or because complete official-post timing and attention indicators were not available in the audit dataset. Public-match dates, team names, and long match identifiers have been removed from this audit file.
88	2018-2019	Group	Two-goal margin	Not retained			Not retained because the candidate did not meet the revised theoretical-sampling threshold for salient post-match institutional discourse, or because complete official-post timing and attention indicators were not available in the audit dataset. Public-match dates, team names, and long match identifiers have been removed from this audit file.
89	2018-2019	Group	One-goal margin	Not retained			Not retained because the candidate did not meet the revised theoretical-sampling threshold for salient post-match institutional discourse, or because complete official-post timing and attention indicators were not available in the audit dataset. Public-match dates, team names, and long match identifiers have been removed from this audit file.
90	2018-2019	Group	Three-plus-goal margin	Not retained			Not retained because the candidate did not meet the revised theoretical-sampling threshold for salient post-match institutional discourse, or because complete official-post timing and attention indicators were not available in the audit dataset. Public-match dates, team names, and long match identifiers have been removed from this audit file.
91	2018-2019	Group	Draw	Not retained			Not retained because the candidate did not meet the revised theoretical-sampling threshold for salient post-match institutional discourse, or because complete official-post timing and attention indicators were not available in the audit dataset. Public-match dates, team names, and long match identifiers have been removed from this audit file.
92	2018-2019	Group	One-goal margin	Not retained			Not retained because the candidate did not meet the revised theoretical-sampling threshold for salient post-match institutional discourse, or because complete official-post timing and attention indicators were not available in the audit dataset. Public-match dates, team names, and long match identifiers have been removed from this audit file.
93	2018-2019	Group	One-goal margin	Not retained			Not retained because the candidate did not meet the revised theoretical-sampling threshold for salient post-match institutional discourse, or because complete official-post timing and attention indicators were not available in the audit dataset. Public-match dates, team names, and long match identifiers have been removed from this audit file.
94	2018-2019	Group	Draw	Not retained			Not retained because the candidate did not meet the revised theoretical-sampling threshold for salient post-match institutional discourse, or because complete official-post timing and attention indicators were not available in the audit dataset. Public-match dates, team names, and long match identifiers have been removed from this audit file.
95	2018-2019	Group	One-goal margin	Not retained			Not retained because the candidate did not meet the revised theoretical-sampling threshold for salient post-match institutional discourse, or because complete official-post timing and attention indicators were not available in the audit dataset. Public-match dates, team names, and long match identifiers have been removed from this audit file.
96	2018-2019	Group	One-goal margin	Not retained			Not retained because the candidate did not meet the revised theoretical-sampling threshold for salient post-match institutional discourse, or because complete official-post timing and attention indicators were not available in the audit dataset. Public-match dates, team names, and long match identifiers have been removed from this audit file.
97	2018-2019	Round of 16	Two-goal margin	Not retained			Not retained because the candidate did not meet the revised theoretical-sampling threshold for salient post-match institutional discourse, or because complete official-post timing and attention indicators were not available in the audit dataset. Public-match dates, team names, and long match identifiers have been removed from this audit file.
98	2018-2019	Round of 16	One-goal margin	Not retained			Not retained because the candidate did not meet the revised theoretical-sampling threshold for salient post-match institutional discourse, or because complete official-post timing and attention indicators were not available in the audit dataset. Public-match dates, team names, and long match identifiers have been removed from this audit file.
99	2018-2019	Round of 16	One-goal margin	Not retained			Not retained because the candidate did not meet the revised theoretical-sampling threshold for salient post-match institutional discourse, or because complete official-post timing and attention indicators were not available in the audit dataset. Public-match dates, team names, and long match identifiers have been removed from this audit file.
100	2018-2019	Round of 16	Three-plus-goal margin	Not retained			Not retained because the candidate did not meet the revised theoretical-sampling threshold for salient post-match institutional discourse, or because complete official-post timing and attention indicators were not available in the audit dataset. Public-match dates, team names, and long match identifiers have been removed from this audit file.
101	2018-2019	Round of 16	Draw	Not retained			Not retained because the candidate did not meet the revised theoretical-sampling threshold for salient post-match institutional discourse, or because complete official-post timing and attention indicators were not available in the audit dataset. Public-match dates, team names, and long match identifiers have been removed from this audit file.
102	2018-2019	Round of 16	Draw	Not retained			Not retained because the candidate did not meet the revised theoretical-sampling threshold for salient post-match institutional discourse, or because complete official-post timing and attention indicators were not available in the audit dataset. Public-match dates, team names, and long match identifiers have been removed from this audit file.
103	2018-2019	Round of 16	Two-goal margin	Not retained			Not retained because the candidate did not meet the revised theoretical-sampling threshold for salient post-match institutional discourse, or because complete official-post timing and attention indicators were not available in the audit dataset. Public-match dates, team names, and long match identifiers have been removed from this audit file.
104	2018-2019	Round of 16	One-goal margin	Not retained			Not retained because the candidate did not meet the revised theoretical-sampling threshold for salient post-match institutional discourse, or because complete official-post timing and attention indicators were not available in the audit dataset. Public-match dates, team names, and long match identifiers have been removed from this audit file.
105	2018-2019	Round of 16	One-goal margin	Not retained			Not retained because the candidate did not meet the revised theoretical-sampling threshold for salient post-match institutional discourse, or because complete official-post timing and attention indicators were not available in the audit dataset. Public-match dates, team names, and long match identifiers have been removed from this audit file.
106	2018-2019	Round of 16	Three-plus-goal margin	Retained	13	Heavy loss	Retained as one or more focal-club observations in the 25-case theoretical sample. Public-match dates, team names, and long match identifiers have been removed from this audit file to avoid any potential identifying-data flag during technical screening; retained case details are reported in S1 Dataset.
107	2018-2019	Round of 16	Two-goal margin	Not retained			Not retained because the candidate did not meet the revised theoretical-sampling threshold for salient post-match institutional discourse, or because complete official-post timing and attention indicators were not available in the audit dataset. Public-match dates, team names, and long match identifiers have been removed from this audit file.
108	2018-2019	Round of 16	Two-goal margin	Not retained			Not retained because the candidate did not meet the revised theoretical-sampling threshold for salient post-match institutional discourse, or because complete official-post timing and attention indicators were not available in the audit dataset. Public-match dates, team names, and long match identifiers have been removed from this audit file.
109	2018-2019	Round of 16	Three-plus-goal margin	Not retained			Not retained because the candidate did not meet the revised theoretical-sampling threshold for salient post-match institutional discourse, or because complete official-post timing and attention indicators were not available in the audit dataset. Public-match dates, team names, and long match identifiers have been removed from this audit file.
110	2018-2019	Round of 16	Three-plus-goal margin	Not retained			Not retained because the candidate did not meet the revised theoretical-sampling threshold for salient post-match institutional discourse, or because complete official-post timing and attention indicators were not available in the audit dataset. Public-match dates, team names, and long match identifiers have been removed from this audit file.
111	2018-2019	Round of 16	Three-plus-goal margin	Not retained			Not retained because the candidate did not meet the revised theoretical-sampling threshold for salient post-match institutional discourse, or because complete official-post timing and attention indicators were not available in the audit dataset. Public-match dates, team names, and long match identifiers have been removed from this audit file.
112	2018-2019	Round of 16	Two-goal margin	Not retained			Not retained because the candidate did not meet the revised theoretical-sampling threshold for salient post-match institutional discourse, or because complete official-post timing and attention indicators were not available in the audit dataset. Public-match dates, team names, and long match identifiers have been removed from this audit file.
113	2018-2019	Quarter-final	Two-goal margin	Not retained			Not retained because the candidate did not meet the revised theoretical-sampling threshold for salient post-match institutional discourse, or because complete official-post timing and attention indicators were not available in the audit dataset. Public-match dates, team names, and long match identifiers have been removed from this audit file.
114	2018-2019	Quarter-final	One-goal margin	Not retained			Not retained because the candidate did not meet the revised theoretical-sampling threshold for salient post-match institutional discourse, or because complete official-post timing and attention indicators were not available in the audit dataset. Public-match dates, team names, and long match identifiers have been removed from this audit file.
115	2018-2019	Quarter-final	Draw	Not retained			Not retained because the candidate did not meet the revised theoretical-sampling threshold for salient post-match institutional discourse, or because complete official-post timing and attention indicators were not available in the audit dataset. Public-match dates, team names, and long match identifiers have been removed from this audit file.
116	2018-2019	Quarter-final	One-goal margin	Not retained			Not retained because the candidate did not meet the revised theoretical-sampling threshold for salient post-match institutional discourse, or because complete official-post timing and attention indicators were not available in the audit dataset. Public-match dates, team names, and long match identifiers have been removed from this audit file.
117	2018-2019	Quarter-final	Three-plus-goal margin	Not retained			Not retained because the candidate did not meet the revised theoretical-sampling threshold for salient post-match institutional discourse, or because complete official-post timing and attention indicators were not available in the audit dataset. Public-match dates, team names, and long match identifiers have been removed from this audit file.
118	2018-2019	Quarter-final	One-goal margin	Not retained			Not retained because the candidate did not meet the revised theoretical-sampling threshold for salient post-match institutional discourse, or because complete official-post timing and attention indicators were not available in the audit dataset. Public-match dates, team names, and long match identifiers have been removed from this audit file.
119	2018-2019	Quarter-final	One-goal margin	Not retained			Not retained because the candidate did not meet the revised theoretical-sampling threshold for salient post-match institutional discourse, or because complete official-post timing and attention indicators were not available in the audit dataset. Public-match dates, team names, and long match identifiers have been removed from this audit file.
120	2018-2019	Quarter-final	Three-plus-goal margin	Not retained			Not retained because the candidate did not meet the revised theoretical-sampling threshold for salient post-match institutional discourse, or because complete official-post timing and attention indicators were not available in the audit dataset. Public-match dates, team names, and long match identifiers have been removed from this audit file.
121	2018-2019	Semi-final	One-goal margin	Not retained			Not retained because the candidate did not meet the revised theoretical-sampling threshold for salient post-match institutional discourse, or because complete official-post timing and attention indicators were not available in the audit dataset. Public-match dates, team names, and long match identifiers have been removed from this audit file.
122	2018-2019	Semi-final	Three-plus-goal margin	Retained	6	Heavy loss	Retained as one or more focal-club observations in the 25-case theoretical sample. Public-match dates, team names, and long match identifiers have been removed from this audit file to avoid any potential identifying-data flag during technical screening; retained case details are reported in S1 Dataset.
123	2018-2019	Semi-final	Three-plus-goal margin	Retained	5; 16	Major reversal / miracle win; Heavy loss	Retained as one or more focal-club observations in the 25-case theoretical sample. Public-match dates, team names, and long match identifiers have been removed from this audit file to avoid any potential identifying-data flag during technical screening; retained case details are reported in S1 Dataset.
124	2018-2019	Semi-final	One-goal margin	Retained	25	Major reversal / miracle win	Retained as one or more focal-club observations in the 25-case theoretical sample. Public-match dates, team names, and long match identifiers have been removed from this audit file to avoid any potential identifying-data flag during technical screening; retained case details are reported in S1 Dataset.
125	2018-2019	Final	Two-goal margin	Retained	4	Title win	Retained as one or more focal-club observations in the 25-case theoretical sample. Public-match dates, team names, and long match identifiers have been removed from this audit file to avoid any potential identifying-data flag during technical screening; retained case details are reported in S1 Dataset.
126	2019-2020	Group	Draw	Not retained			Not retained because the candidate did not meet the revised theoretical-sampling threshold for salient post-match institutional discourse, or because complete official-post timing and attention indicators were not available in the audit dataset. Public-match dates, team names, and long match identifiers have been removed from this audit file.
127	2019-2020	Group	Draw	Not retained			Not retained because the candidate did not meet the revised theoretical-sampling threshold for salient post-match institutional discourse, or because complete official-post timing and attention indicators were not available in the audit dataset. Public-match dates, team names, and long match identifiers have been removed from this audit file.
128	2019-2020	Group	Three-plus-goal margin	Not retained			Not retained because the candidate did not meet the revised theoretical-sampling threshold for salient post-match institutional discourse, or because complete official-post timing and attention indicators were not available in the audit dataset. Public-match dates, team names, and long match identifiers have been removed from this audit file.
129	2019-2020	Group	One-goal margin	Not retained			Not retained because the candidate did not meet the revised theoretical-sampling threshold for salient post-match institutional discourse, or because complete official-post timing and attention indicators were not available in the audit dataset. Public-match dates, team names, and long match identifiers have been removed from this audit file.
130	2019-2020	Group	One-goal margin	Not retained			Not retained because the candidate did not meet the revised theoretical-sampling threshold for salient post-match institutional discourse, or because complete official-post timing and attention indicators were not available in the audit dataset. Public-match dates, team names, and long match identifiers have been removed from this audit file.
131	2019-2020	Group	Draw	Not retained			Not retained because the candidate did not meet the revised theoretical-sampling threshold for salient post-match institutional discourse, or because complete official-post timing and attention indicators were not available in the audit dataset. Public-match dates, team names, and long match identifiers have been removed from this audit file.
132	2019-2020	Group	Two-goal margin	Not retained			Not retained because the candidate did not meet the revised theoretical-sampling threshold for salient post-match institutional discourse, or because complete official-post timing and attention indicators were not available in the audit dataset. Public-match dates, team names, and long match identifiers have been removed from this audit file.
133	2019-2020	Group	Three-plus-goal margin	Not retained			Not retained because the candidate did not meet the revised theoretical-sampling threshold for salient post-match institutional discourse, or because complete official-post timing and attention indicators were not available in the audit dataset. Public-match dates, team names, and long match identifiers have been removed from this audit file.
134	2019-2020	Group	Draw	Not retained			Not retained because the candidate did not meet the revised theoretical-sampling threshold for salient post-match institutional discourse, or because complete official-post timing and attention indicators were not available in the audit dataset. Public-match dates, team names, and long match identifiers have been removed from this audit file.
135	2019-2020	Group	Draw	Not retained			Not retained because the candidate did not meet the revised theoretical-sampling threshold for salient post-match institutional discourse, or because complete official-post timing and attention indicators were not available in the audit dataset. Public-match dates, team names, and long match identifiers have been removed from this audit file.
136	2019-2020	Group	Draw	Not retained			Not retained because the candidate did not meet the revised theoretical-sampling threshold for salient post-match institutional discourse, or because complete official-post timing and attention indicators were not available in the audit dataset. Public-match dates, team names, and long match identifiers have been removed from this audit file.
137	2019-2020	Group	Three-plus-goal margin	Not retained			Not retained because the candidate did not meet the revised theoretical-sampling threshold for salient post-match institutional discourse, or because complete official-post timing and attention indicators were not available in the audit dataset. Public-match dates, team names, and long match identifiers have been removed from this audit file.
138	2019-2020	Group	Three-plus-goal margin	Not retained			Not retained because the candidate did not meet the revised theoretical-sampling threshold for salient post-match institutional discourse, or because complete official-post timing and attention indicators were not available in the audit dataset. Public-match dates, team names, and long match identifiers have been removed from this audit file.
139	2019-2020	Group	One-goal margin	Not retained			Not retained because the candidate did not meet the revised theoretical-sampling threshold for salient post-match institutional discourse, or because complete official-post timing and attention indicators were not available in the audit dataset. Public-match dates, team names, and long match identifiers have been removed from this audit file.
140	2019-2020	Group	Three-plus-goal margin	Not retained			Not retained because the candidate did not meet the revised theoretical-sampling threshold for salient post-match institutional discourse, or because complete official-post timing and attention indicators were not available in the audit dataset. Public-match dates, team names, and long match identifiers have been removed from this audit file.
141	2019-2020	Group	Three-plus-goal margin	Not retained			Not retained because the candidate did not meet the revised theoretical-sampling threshold for salient post-match institutional discourse, or because complete official-post timing and attention indicators were not available in the audit dataset. Public-match dates, team names, and long match identifiers have been removed from this audit file.
142	2019-2020	Group	One-goal margin	Not retained			Not retained because the candidate did not meet the revised theoretical-sampling threshold for salient post-match institutional discourse, or because complete official-post timing and attention indicators were not available in the audit dataset. Public-match dates, team names, and long match identifiers have been removed from this audit file.
143	2019-2020	Group	Draw	Not retained			Not retained because the candidate did not meet the revised theoretical-sampling threshold for salient post-match institutional discourse, or because complete official-post timing and attention indicators were not available in the audit dataset. Public-match dates, team names, and long match identifiers have been removed from this audit file.
144	2019-2020	Group	Two-goal margin	Not retained			Not retained because the candidate did not meet the revised theoretical-sampling threshold for salient post-match institutional discourse, or because complete official-post timing and attention indicators were not available in the audit dataset. Public-match dates, team names, and long match identifiers have been removed from this audit file.
145	2019-2020	Group	One-goal margin	Not retained			Not retained because the candidate did not meet the revised theoretical-sampling threshold for salient post-match institutional discourse, or because complete official-post timing and attention indicators were not available in the audit dataset. Public-match dates, team names, and long match identifiers have been removed from this audit file.
146	2019-2020	Group	Three-plus-goal margin	Not retained			Not retained because the candidate did not meet the revised theoretical-sampling threshold for salient post-match institutional discourse, or because complete official-post timing and attention indicators were not available in the audit dataset. Public-match dates, team names, and long match identifiers have been removed from this audit file.
147	2019-2020	Group	Two-goal margin	Not retained			Not retained because the candidate did not meet the revised theoretical-sampling threshold for salient post-match institutional discourse, or because complete official-post timing and attention indicators were not available in the audit dataset. Public-match dates, team names, and long match identifiers have been removed from this audit file.
148	2019-2020	Group	Two-goal margin	Not retained			Not retained because the candidate did not meet the revised theoretical-sampling threshold for salient post-match institutional discourse, or because complete official-post timing and attention indicators were not available in the audit dataset. Public-match dates, team names, and long match identifiers have been removed from this audit file.
149	2019-2020	Group	Three-plus-goal margin	Not retained			Not retained because the candidate did not meet the revised theoretical-sampling threshold for salient post-match institutional discourse, or because complete official-post timing and attention indicators were not available in the audit dataset. Public-match dates, team names, and long match identifiers have been removed from this audit file.
150	2019-2020	Group	Draw	Not retained			Not retained because the candidate did not meet the revised theoretical-sampling threshold for salient post-match institutional discourse, or because complete official-post timing and attention indicators were not available in the audit dataset. Public-match dates, team names, and long match identifiers have been removed from this audit file.
151	2019-2020	Group	Two-goal margin	Not retained			Not retained because the candidate did not meet the revised theoretical-sampling threshold for salient post-match institutional discourse, or because complete official-post timing and attention indicators were not available in the audit dataset. Public-match dates, team names, and long match identifiers have been removed from this audit file.
152	2019-2020	Group	One-goal margin	Not retained			Not retained because the candidate did not meet the revised theoretical-sampling threshold for salient post-match institutional discourse, or because complete official-post timing and attention indicators were not available in the audit dataset. Public-match dates, team names, and long match identifiers have been removed from this audit file.
153	2019-2020	Group	One-goal margin	Not retained			Not retained because the candidate did not meet the revised theoretical-sampling threshold for salient post-match institutional discourse, or because complete official-post timing and attention indicators were not available in the audit dataset. Public-match dates, team names, and long match identifiers have been removed from this audit file.
154	2019-2020	Group	Two-goal margin	Not retained			Not retained because the candidate did not meet the revised theoretical-sampling threshold for salient post-match institutional discourse, or because complete official-post timing and attention indicators were not available in the audit dataset. Public-match dates, team names, and long match identifiers have been removed from this audit file.
155	2019-2020	Group	One-goal margin	Not retained			Not retained because the candidate did not meet the revised theoretical-sampling threshold for salient post-match institutional discourse, or because complete official-post timing and attention indicators were not available in the audit dataset. Public-match dates, team names, and long match identifiers have been removed from this audit file.
156	2019-2020	Group	Three-plus-goal margin	Not retained			Not retained because the candidate did not meet the revised theoretical-sampling threshold for salient post-match institutional discourse, or because complete official-post timing and attention indicators were not available in the audit dataset. Public-match dates, team names, and long match identifiers have been removed from this audit file.
157	2019-2020	Group	Two-goal margin	Not retained			Not retained because the candidate did not meet the revised theoretical-sampling threshold for salient post-match institutional discourse, or because complete official-post timing and attention indicators were not available in the audit dataset. Public-match dates, team names, and long match identifiers have been removed from this audit file.
158	2019-2020	Group	One-goal margin	Not retained			Not retained because the candidate did not meet the revised theoretical-sampling threshold for salient post-match institutional discourse, or because complete official-post timing and attention indicators were not available in the audit dataset. Public-match dates, team names, and long match identifiers have been removed from this audit file.
159	2019-2020	Group	Draw	Not retained			Not retained because the candidate did not meet the revised theoretical-sampling threshold for salient post-match institutional discourse, or because complete official-post timing and attention indicators were not available in the audit dataset. Public-match dates, team names, and long match identifiers have been removed from this audit file.
160	2019-2020	Group	Three-plus-goal margin	Not retained			Not retained because the candidate did not meet the revised theoretical-sampling threshold for salient post-match institutional discourse, or because complete official-post timing and attention indicators were not available in the audit dataset. Public-match dates, team names, and long match identifiers have been removed from this audit file.
161	2019-2020	Group	One-goal margin	Not retained			Not retained because the candidate did not meet the revised theoretical-sampling threshold for salient post-match institutional discourse, or because complete official-post timing and attention indicators were not available in the audit dataset. Public-match dates, team names, and long match identifiers have been removed from this audit file.
162	2019-2020	Group	One-goal margin	Not retained			Not retained because the candidate did not meet the revised theoretical-sampling threshold for salient post-match institutional discourse, or because complete official-post timing and attention indicators were not available in the audit dataset. Public-match dates, team names, and long match identifiers have been removed from this audit file.
163	2019-2020	Group	Three-plus-goal margin	Not retained			Not retained because the candidate did not meet the revised theoretical-sampling threshold for salient post-match institutional discourse, or because complete official-post timing and attention indicators were not available in the audit dataset. Public-match dates, team names, and long match identifiers have been removed from this audit file.
164	2019-2020	Group	One-goal margin	Not retained			Not retained because the candidate did not meet the revised theoretical-sampling threshold for salient post-match institutional discourse, or because complete official-post timing and attention indicators were not available in the audit dataset. Public-match dates, team names, and long match identifiers have been removed from this audit file.
165	2019-2020	Group	Three-plus-goal margin	Not retained			Not retained because the candidate did not meet the revised theoretical-sampling threshold for salient post-match institutional discourse, or because complete official-post timing and attention indicators were not available in the audit dataset. Public-match dates, team names, and long match identifiers have been removed from this audit file.
166	2019-2020	Group	One-goal margin	Not retained			Not retained because the candidate did not meet the revised theoretical-sampling threshold for salient post-match institutional discourse, or because complete official-post timing and attention indicators were not available in the audit dataset. Public-match dates, team names, and long match identifiers have been removed from this audit file.
167	2019-2020	Group	One-goal margin	Not retained			Not retained because the candidate did not meet the revised theoretical-sampling threshold for salient post-match institutional discourse, or because complete official-post timing and attention indicators were not available in the audit dataset. Public-match dates, team names, and long match identifiers have been removed from this audit file.
168	2019-2020	Group	One-goal margin	Not retained			Not retained because the candidate did not meet the revised theoretical-sampling threshold for salient post-match institutional discourse, or because complete official-post timing and attention indicators were not available in the audit dataset. Public-match dates, team names, and long match identifiers have been removed from this audit file.
169	2019-2020	Group	Three-plus-goal margin	Not retained			Not retained because the candidate did not meet the revised theoretical-sampling threshold for salient post-match institutional discourse, or because complete official-post timing and attention indicators were not available in the audit dataset. Public-match dates, team names, and long match identifiers have been removed from this audit file.
170	2019-2020	Group	Two-goal margin	Not retained			Not retained because the candidate did not meet the revised theoretical-sampling threshold for salient post-match institutional discourse, or because complete official-post timing and attention indicators were not available in the audit dataset. Public-match dates, team names, and long match identifiers have been removed from this audit file.
171	2019-2020	Group	Draw	Not retained			Not retained because the candidate did not meet the revised theoretical-sampling threshold for salient post-match institutional discourse, or because complete official-post timing and attention indicators were not available in the audit dataset. Public-match dates, team names, and long match identifiers have been removed from this audit file.
172	2019-2020	Group	One-goal margin	Not retained			Not retained because the candidate did not meet the revised theoretical-sampling threshold for salient post-match institutional discourse, or because complete official-post timing and attention indicators were not available in the audit dataset. Public-match dates, team names, and long match identifiers have been removed from this audit file.
173	2019-2020	Group	One-goal margin	Not retained			Not retained because the candidate did not meet the revised theoretical-sampling threshold for salient post-match institutional discourse, or because complete official-post timing and attention indicators were not available in the audit dataset. Public-match dates, team names, and long match identifiers have been removed from this audit file.
174	2019-2020	Group	Draw	Not retained			Not retained because the candidate did not meet the revised theoretical-sampling threshold for salient post-match institutional discourse, or because complete official-post timing and attention indicators were not available in the audit dataset. Public-match dates, team names, and long match identifiers have been removed from this audit file.
175	2019-2020	Group	Two-goal margin	Not retained			Not retained because the candidate did not meet the revised theoretical-sampling threshold for salient post-match institutional discourse, or because complete official-post timing and attention indicators were not available in the audit dataset. Public-match dates, team names, and long match identifiers have been removed from this audit file.
176	2019-2020	Group	Draw	Not retained			Not retained because the candidate did not meet the revised theoretical-sampling threshold for salient post-match institutional discourse, or because complete official-post timing and attention indicators were not available in the audit dataset. Public-match dates, team names, and long match identifiers have been removed from this audit file.
177	2019-2020	Group	One-goal margin	Not retained			Not retained because the candidate did not meet the revised theoretical-sampling threshold for salient post-match institutional discourse, or because complete official-post timing and attention indicators were not available in the audit dataset. Public-match dates, team names, and long match identifiers have been removed from this audit file.
178	2019-2020	Group	One-goal margin	Not retained			Not retained because the candidate did not meet the revised theoretical-sampling threshold for salient post-match institutional discourse, or because complete official-post timing and attention indicators were not available in the audit dataset. Public-match dates, team names, and long match identifiers have been removed from this audit file.
179	2019-2020	Group	Two-goal margin	Not retained			Not retained because the candidate did not meet the revised theoretical-sampling threshold for salient post-match institutional discourse, or because complete official-post timing and attention indicators were not available in the audit dataset. Public-match dates, team names, and long match identifiers have been removed from this audit file.
180	2019-2020	Group	Draw	Not retained			Not retained because the candidate did not meet the revised theoretical-sampling threshold for salient post-match institutional discourse, or because complete official-post timing and attention indicators were not available in the audit dataset. Public-match dates, team names, and long match identifiers have been removed from this audit file.
181	2019-2020	Group	Three-plus-goal margin	Not retained			Not retained because the candidate did not meet the revised theoretical-sampling threshold for salient post-match institutional discourse, or because complete official-post timing and attention indicators were not available in the audit dataset. Public-match dates, team names, and long match identifiers have been removed from this audit file.
182	2019-2020	Group	Two-goal margin	Not retained			Not retained because the candidate did not meet the revised theoretical-sampling threshold for salient post-match institutional discourse, or because complete official-post timing and attention indicators were not available in the audit dataset. Public-match dates, team names, and long match identifiers have been removed from this audit file.
183	2019-2020	Group	One-goal margin	Not retained			Not retained because the candidate did not meet the revised theoretical-sampling threshold for salient post-match institutional discourse, or because complete official-post timing and attention indicators were not available in the audit dataset. Public-match dates, team names, and long match identifiers have been removed from this audit file.
184	2019-2020	Group	Draw	Not retained			Not retained because the candidate did not meet the revised theoretical-sampling threshold for salient post-match institutional discourse, or because complete official-post timing and attention indicators were not available in the audit dataset. Public-match dates, team names, and long match identifiers have been removed from this audit file.
185	2019-2020	Group	Three-plus-goal margin	Not retained			Not retained because the candidate did not meet the revised theoretical-sampling threshold for salient post-match institutional discourse, or because complete official-post timing and attention indicators were not available in the audit dataset. Public-match dates, team names, and long match identifiers have been removed from this audit file.
186	2019-2020	Group	Draw	Not retained			Not retained because the candidate did not meet the revised theoretical-sampling threshold for salient post-match institutional discourse, or because complete official-post timing and attention indicators were not available in the audit dataset. Public-match dates, team names, and long match identifiers have been removed from this audit file.
187	2019-2020	Group	One-goal margin	Not retained			Not retained because the candidate did not meet the revised theoretical-sampling threshold for salient post-match institutional discourse, or because complete official-post timing and attention indicators were not available in the audit dataset. Public-match dates, team names, and long match identifiers have been removed from this audit file.
188	2019-2020	Group	One-goal margin	Not retained			Not retained because the candidate did not meet the revised theoretical-sampling threshold for salient post-match institutional discourse, or because complete official-post timing and attention indicators were not available in the audit dataset. Public-match dates, team names, and long match identifiers have been removed from this audit file.
189	2019-2020	Group	Three-plus-goal margin	Not retained			Not retained because the candidate did not meet the revised theoretical-sampling threshold for salient post-match institutional discourse, or because complete official-post timing and attention indicators were not available in the audit dataset. Public-match dates, team names, and long match identifiers have been removed from this audit file.
190	2019-2020	Group	Draw	Not retained			Not retained because the candidate did not meet the revised theoretical-sampling threshold for salient post-match institutional discourse, or because complete official-post timing and attention indicators were not available in the audit dataset. Public-match dates, team names, and long match identifiers have been removed from this audit file.
191	2019-2020	Group	Two-goal margin	Not retained			Not retained because the candidate did not meet the revised theoretical-sampling threshold for salient post-match institutional discourse, or because complete official-post timing and attention indicators were not available in the audit dataset. Public-match dates, team names, and long match identifiers have been removed from this audit file.
192	2019-2020	Group	Two-goal margin	Not retained			Not retained because the candidate did not meet the revised theoretical-sampling threshold for salient post-match institutional discourse, or because complete official-post timing and attention indicators were not available in the audit dataset. Public-match dates, team names, and long match identifiers have been removed from this audit file.
193	2019-2020	Group	Three-plus-goal margin	Not retained			Not retained because the candidate did not meet the revised theoretical-sampling threshold for salient post-match institutional discourse, or because complete official-post timing and attention indicators were not available in the audit dataset. Public-match dates, team names, and long match identifiers have been removed from this audit file.
194	2019-2020	Group	One-goal margin	Not retained			Not retained because the candidate did not meet the revised theoretical-sampling threshold for salient post-match institutional discourse, or because complete official-post timing and attention indicators were not available in the audit dataset. Public-match dates, team names, and long match identifiers have been removed from this audit file.
195	2019-2020	Group	Draw	Not retained			Not retained because the candidate did not meet the revised theoretical-sampling threshold for salient post-match institutional discourse, or because complete official-post timing and attention indicators were not available in the audit dataset. Public-match dates, team names, and long match identifiers have been removed from this audit file.
196	2019-2020	Group	Draw	Not retained			Not retained because the candidate did not meet the revised theoretical-sampling threshold for salient post-match institutional discourse, or because complete official-post timing and attention indicators were not available in the audit dataset. Public-match dates, team names, and long match identifiers have been removed from this audit file.
197	2019-2020	Group	Two-goal margin	Not retained			Not retained because the candidate did not meet the revised theoretical-sampling threshold for salient post-match institutional discourse, or because complete official-post timing and attention indicators were not available in the audit dataset. Public-match dates, team names, and long match identifiers have been removed from this audit file.
198	2019-2020	Group	Draw	Not retained			Not retained because the candidate did not meet the revised theoretical-sampling threshold for salient post-match institutional discourse, or because complete official-post timing and attention indicators were not available in the audit dataset. Public-match dates, team names, and long match identifiers have been removed from this audit file.
199	2019-2020	Group	Two-goal margin	Not retained			Not retained because the candidate did not meet the revised theoretical-sampling threshold for salient post-match institutional discourse, or because complete official-post timing and attention indicators were not available in the audit dataset. Public-match dates, team names, and long match identifiers have been removed from this audit file.
200	2019-2020	Group	Two-goal margin	Not retained			Not retained because the candidate did not meet the revised theoretical-sampling threshold for salient post-match institutional discourse, or because complete official-post timing and attention indicators were not available in the audit dataset. Public-match dates, team names, and long match identifiers have been removed from this audit file.
201	2019-2020	Group	Three-plus-goal margin	Not retained			Not retained because the candidate did not meet the revised theoretical-sampling threshold for salient post-match institutional discourse, or because complete official-post timing and attention indicators were not available in the audit dataset. Public-match dates, team names, and long match identifiers have been removed from this audit file.
202	2019-2020	Group	Two-goal margin	Not retained			Not retained because the candidate did not meet the revised theoretical-sampling threshold for salient post-match institutional discourse, or because complete official-post timing and attention indicators were not available in the audit dataset. Public-match dates, team names, and long match identifiers have been removed from this audit file.
203	2019-2020	Group	Draw	Not retained			Not retained because the candidate did not meet the revised theoretical-sampling threshold for salient post-match institutional discourse, or because complete official-post timing and attention indicators were not available in the audit dataset. Public-match dates, team names, and long match identifiers have been removed from this audit file.
204	2019-2020	Group	Draw	Not retained			Not retained because the candidate did not meet the revised theoretical-sampling threshold for salient post-match institutional discourse, or because complete official-post timing and attention indicators were not available in the audit dataset. Public-match dates, team names, and long match identifiers have been removed from this audit file.
205	2019-2020	Group	Two-goal margin	Not retained			Not retained because the candidate did not meet the revised theoretical-sampling threshold for salient post-match institutional discourse, or because complete official-post timing and attention indicators were not available in the audit dataset. Public-match dates, team names, and long match identifiers have been removed from this audit file.
206	2019-2020	Group	Three-plus-goal margin	Not retained			Not retained because the candidate did not meet the revised theoretical-sampling threshold for salient post-match institutional discourse, or because complete official-post timing and attention indicators were not available in the audit dataset. Public-match dates, team names, and long match identifiers have been removed from this audit file.
207	2019-2020	Group	Two-goal margin	Not retained			Not retained because the candidate did not meet the revised theoretical-sampling threshold for salient post-match institutional discourse, or because complete official-post timing and attention indicators were not available in the audit dataset. Public-match dates, team names, and long match identifiers have been removed from this audit file.
208	2019-2020	Group	One-goal margin	Not retained			Not retained because the candidate did not meet the revised theoretical-sampling threshold for salient post-match institutional discourse, or because complete official-post timing and attention indicators were not available in the audit dataset. Public-match dates, team names, and long match identifiers have been removed from this audit file.
209	2019-2020	Group	Three-plus-goal margin	Not retained			Not retained because the candidate did not meet the revised theoretical-sampling threshold for salient post-match institutional discourse, or because complete official-post timing and attention indicators were not available in the audit dataset. Public-match dates, team names, and long match identifiers have been removed from this audit file.
210	2019-2020	Group	One-goal margin	Not retained			Not retained because the candidate did not meet the revised theoretical-sampling threshold for salient post-match institutional discourse, or because complete official-post timing and attention indicators were not available in the audit dataset. Public-match dates, team names, and long match identifiers have been removed from this audit file.
211	2019-2020	Group	One-goal margin	Not retained			Not retained because the candidate did not meet the revised theoretical-sampling threshold for salient post-match institutional discourse, or because complete official-post timing and attention indicators were not available in the audit dataset. Public-match dates, team names, and long match identifiers have been removed from this audit file.
212	2019-2020	Group	One-goal margin	Not retained			Not retained because the candidate did not meet the revised theoretical-sampling threshold for salient post-match institutional discourse, or because complete official-post timing and attention indicators were not available in the audit dataset. Public-match dates, team names, and long match identifiers have been removed from this audit file.
213	2019-2020	Group	Draw	Not retained			Not retained because the candidate did not meet the revised theoretical-sampling threshold for salient post-match institutional discourse, or because complete official-post timing and attention indicators were not available in the audit dataset. Public-match dates, team names, and long match identifiers have been removed from this audit file.
214	2019-2020	Group	Three-plus-goal margin	Not retained			Not retained because the candidate did not meet the revised theoretical-sampling threshold for salient post-match institutional discourse, or because complete official-post timing and attention indicators were not available in the audit dataset. Public-match dates, team names, and long match identifiers have been removed from this audit file.
215	2019-2020	Group	Three-plus-goal margin	Not retained			Not retained because the candidate did not meet the revised theoretical-sampling threshold for salient post-match institutional discourse, or because complete official-post timing and attention indicators were not available in the audit dataset. Public-match dates, team names, and long match identifiers have been removed from this audit file.
216	2019-2020	Group	Two-goal margin	Not retained			Not retained because the candidate did not meet the revised theoretical-sampling threshold for salient post-match institutional discourse, or because complete official-post timing and attention indicators were not available in the audit dataset. Public-match dates, team names, and long match identifiers have been removed from this audit file.
217	2019-2020	Group	Two-goal margin	Not retained			Not retained because the candidate did not meet the revised theoretical-sampling threshold for salient post-match institutional discourse, or because complete official-post timing and attention indicators were not available in the audit dataset. Public-match dates, team names, and long match identifiers have been removed from this audit file.
218	2019-2020	Group	Two-goal margin	Not retained			Not retained because the candidate did not meet the revised theoretical-sampling threshold for salient post-match institutional discourse, or because complete official-post timing and attention indicators were not available in the audit dataset. Public-match dates, team names, and long match identifiers have been removed from this audit file.
219	2019-2020	Group	Two-goal margin	Not retained			Not retained because the candidate did not meet the revised theoretical-sampling threshold for salient post-match institutional discourse, or because complete official-post timing and attention indicators were not available in the audit dataset. Public-match dates, team names, and long match identifiers have been removed from this audit file.
220	2019-2020	Group	One-goal margin	Not retained			Not retained because the candidate did not meet the revised theoretical-sampling threshold for salient post-match institutional discourse, or because complete official-post timing and attention indicators were not available in the audit dataset. Public-match dates, team names, and long match identifiers have been removed from this audit file.
221	2019-2020	Group	Three-plus-goal margin	Not retained			Not retained because the candidate did not meet the revised theoretical-sampling threshold for salient post-match institutional discourse, or because complete official-post timing and attention indicators were not available in the audit dataset. Public-match dates, team names, and long match identifiers have been removed from this audit file.
222	2019-2020	Round of 16	One-goal margin	Not retained			Not retained because the candidate did not meet the revised theoretical-sampling threshold for salient post-match institutional discourse, or because complete official-post timing and attention indicators were not available in the audit dataset. Public-match dates, team names, and long match identifiers have been removed from this audit file.
223	2019-2020	Round of 16	One-goal margin	Not retained			Not retained because the candidate did not meet the revised theoretical-sampling threshold for salient post-match institutional discourse, or because complete official-post timing and attention indicators were not available in the audit dataset. Public-match dates, team names, and long match identifiers have been removed from this audit file.
224	2019-2020	Round of 16	Three-plus-goal margin	Not retained			Not retained because the candidate did not meet the revised theoretical-sampling threshold for salient post-match institutional discourse, or because complete official-post timing and attention indicators were not available in the audit dataset. Public-match dates, team names, and long match identifiers have been removed from this audit file.
225	2019-2020	Round of 16	One-goal margin	Not retained			Not retained because the candidate did not meet the revised theoretical-sampling threshold for salient post-match institutional discourse, or because complete official-post timing and attention indicators were not available in the audit dataset. Public-match dates, team names, and long match identifiers have been removed from this audit file.
226	2019-2020	Round of 16	Three-plus-goal margin	Not retained			Not retained because the candidate did not meet the revised theoretical-sampling threshold for salient post-match institutional discourse, or because complete official-post timing and attention indicators were not available in the audit dataset. Public-match dates, team names, and long match identifiers have been removed from this audit file.
227	2019-2020	Round of 16	Draw	Not retained			Not retained because the candidate did not meet the revised theoretical-sampling threshold for salient post-match institutional discourse, or because complete official-post timing and attention indicators were not available in the audit dataset. Public-match dates, team names, and long match identifiers have been removed from this audit file.
228	2019-2020	Round of 16	One-goal margin	Not retained			Not retained because the candidate did not meet the revised theoretical-sampling threshold for salient post-match institutional discourse, or because complete official-post timing and attention indicators were not available in the audit dataset. Public-match dates, team names, and long match identifiers have been removed from this audit file.
229	2019-2020	Round of 16	One-goal margin	Not retained			Not retained because the candidate did not meet the revised theoretical-sampling threshold for salient post-match institutional discourse, or because complete official-post timing and attention indicators were not available in the audit dataset. Public-match dates, team names, and long match identifiers have been removed from this audit file.
230	2019-2020	Round of 16	Three-plus-goal margin	Not retained			Not retained because the candidate did not meet the revised theoretical-sampling threshold for salient post-match institutional discourse, or because complete official-post timing and attention indicators were not available in the audit dataset. Public-match dates, team names, and long match identifiers have been removed from this audit file.
231	2019-2020	Round of 16	One-goal margin	Not retained			Not retained because the candidate did not meet the revised theoretical-sampling threshold for salient post-match institutional discourse, or because complete official-post timing and attention indicators were not available in the audit dataset. Public-match dates, team names, and long match identifiers have been removed from this audit file.
232	2019-2020	Round of 16	One-goal margin	Not retained			Not retained because the candidate did not meet the revised theoretical-sampling threshold for salient post-match institutional discourse, or because complete official-post timing and attention indicators were not available in the audit dataset. Public-match dates, team names, and long match identifiers have been removed from this audit file.
233	2019-2020	Round of 16	Two-goal margin	Not retained			Not retained because the candidate did not meet the revised theoretical-sampling threshold for salient post-match institutional discourse, or because complete official-post timing and attention indicators were not available in the audit dataset. Public-match dates, team names, and long match identifiers have been removed from this audit file.
234	2019-2020	Round of 16	One-goal margin	Not retained			Not retained because the candidate did not meet the revised theoretical-sampling threshold for salient post-match institutional discourse, or because complete official-post timing and attention indicators were not available in the audit dataset. Public-match dates, team names, and long match identifiers have been removed from this audit file.
235	2019-2020	Round of 16	One-goal margin	Not retained			Not retained because the candidate did not meet the revised theoretical-sampling threshold for salient post-match institutional discourse, or because complete official-post timing and attention indicators were not available in the audit dataset. Public-match dates, team names, and long match identifiers have been removed from this audit file.
236	2019-2020	Round of 16	Two-goal margin	Not retained			Not retained because the candidate did not meet the revised theoretical-sampling threshold for salient post-match institutional discourse, or because complete official-post timing and attention indicators were not available in the audit dataset. Public-match dates, team names, and long match identifiers have been removed from this audit file.
237	2019-2020	Round of 16	Three-plus-goal margin	Not retained			Not retained because the candidate did not meet the revised theoretical-sampling threshold for salient post-match institutional discourse, or because complete official-post timing and attention indicators were not available in the audit dataset. Public-match dates, team names, and long match identifiers have been removed from this audit file.
238	2019-2020	Quarter-final	One-goal margin	Not retained			Not retained because the candidate did not meet the revised theoretical-sampling threshold for salient post-match institutional discourse, or because complete official-post timing and attention indicators were not available in the audit dataset. Public-match dates, team names, and long match identifiers have been removed from this audit file.
239	2019-2020	Quarter-final	One-goal margin	Not retained			Not retained because the candidate did not meet the revised theoretical-sampling threshold for salient post-match institutional discourse, or because complete official-post timing and attention indicators were not available in the audit dataset. Public-match dates, team names, and long match identifiers have been removed from this audit file.
240	2019-2020	Quarter-final	Three-plus-goal margin	Retained	15; 20	Humiliation loss; Big win	Retained as one or more focal-club observations in the 25-case theoretical sample. Public-match dates, team names, and long match identifiers have been removed from this audit file to avoid any potential identifying-data flag during technical screening; retained case details are reported in S1 Dataset.
241	2019-2020	Quarter-final	Two-goal margin	Not retained			Not retained because the candidate did not meet the revised theoretical-sampling threshold for salient post-match institutional discourse, or because complete official-post timing and attention indicators were not available in the audit dataset. Public-match dates, team names, and long match identifiers have been removed from this audit file.
242	2019-2020	Semi-final	Three-plus-goal margin	Not retained			Not retained because the candidate did not meet the revised theoretical-sampling threshold for salient post-match institutional discourse, or because complete official-post timing and attention indicators were not available in the audit dataset. Public-match dates, team names, and long match identifiers have been removed from this audit file.
243	2019-2020	Semi-final	Three-plus-goal margin	Not retained			Not retained because the candidate did not meet the revised theoretical-sampling threshold for salient post-match institutional discourse, or because complete official-post timing and attention indicators were not available in the audit dataset. Public-match dates, team names, and long match identifiers have been removed from this audit file.
244	2019-2020	Final	One-goal margin	Not retained			Not retained because the candidate did not meet the revised theoretical-sampling threshold for salient post-match institutional discourse, or because complete official-post timing and attention indicators were not available in the audit dataset. Public-match dates, team names, and long match identifiers have been removed from this audit file.
245	2020-2021	Group	Two-goal margin	Not retained			Not retained because the candidate did not meet the revised theoretical-sampling threshold for salient post-match institutional discourse, or because complete official-post timing and attention indicators were not available in the audit dataset. Public-match dates, team names, and long match identifiers have been removed from this audit file.
246	2020-2021	Group	One-goal margin	Not retained			Not retained because the candidate did not meet the revised theoretical-sampling threshold for salient post-match institutional discourse, or because complete official-post timing and attention indicators were not available in the audit dataset. Public-match dates, team names, and long match identifiers have been removed from this audit file.
247	2020-2021	Group	Three-plus-goal margin	Not retained			Not retained because the candidate did not meet the revised theoretical-sampling threshold for salient post-match institutional discourse, or because complete official-post timing and attention indicators were not available in the audit dataset. Public-match dates, team names, and long match identifiers have been removed from this audit file.
248	2020-2021	Group	Draw	Not retained			Not retained because the candidate did not meet the revised theoretical-sampling threshold for salient post-match institutional discourse, or because complete official-post timing and attention indicators were not available in the audit dataset. Public-match dates, team names, and long match identifiers have been removed from this audit file.
249	2020-2021	Group	Two-goal margin	Not retained			Not retained because the candidate did not meet the revised theoretical-sampling threshold for salient post-match institutional discourse, or because complete official-post timing and attention indicators were not available in the audit dataset. Public-match dates, team names, and long match identifiers have been removed from this audit file.
250	2020-2021	Group	Two-goal margin	Not retained			Not retained because the candidate did not meet the revised theoretical-sampling threshold for salient post-match institutional discourse, or because complete official-post timing and attention indicators were not available in the audit dataset. Public-match dates, team names, and long match identifiers have been removed from this audit file.
251	2020-2021	Group	One-goal margin	Not retained			Not retained because the candidate did not meet the revised theoretical-sampling threshold for salient post-match institutional discourse, or because complete official-post timing and attention indicators were not available in the audit dataset. Public-match dates, team names, and long match identifiers have been removed from this audit file.
252	2020-2021	Group	Draw	Not retained			Not retained because the candidate did not meet the revised theoretical-sampling threshold for salient post-match institutional discourse, or because complete official-post timing and attention indicators were not available in the audit dataset. Public-match dates, team names, and long match identifiers have been removed from this audit file.
253	2020-2021	Group	One-goal margin	Not retained			Not retained because the candidate did not meet the revised theoretical-sampling threshold for salient post-match institutional discourse, or because complete official-post timing and attention indicators were not available in the audit dataset. Public-match dates, team names, and long match identifiers have been removed from this audit file.
254	2020-2021	Group	Draw	Not retained			Not retained because the candidate did not meet the revised theoretical-sampling threshold for salient post-match institutional discourse, or because complete official-post timing and attention indicators were not available in the audit dataset. Public-match dates, team names, and long match identifiers have been removed from this audit file.
255	2020-2021	Group	One-goal margin	Not retained			Not retained because the candidate did not meet the revised theoretical-sampling threshold for salient post-match institutional discourse, or because complete official-post timing and attention indicators were not available in the audit dataset. Public-match dates, team names, and long match identifiers have been removed from this audit file.
256	2020-2021	Group	Three-plus-goal margin	Not retained			Not retained because the candidate did not meet the revised theoretical-sampling threshold for salient post-match institutional discourse, or because complete official-post timing and attention indicators were not available in the audit dataset. Public-match dates, team names, and long match identifiers have been removed from this audit file.
257	2020-2021	Group	Draw	Not retained			Not retained because the candidate did not meet the revised theoretical-sampling threshold for salient post-match institutional discourse, or because complete official-post timing and attention indicators were not available in the audit dataset. Public-match dates, team names, and long match identifiers have been removed from this audit file.
258	2020-2021	Group	Two-goal margin	Not retained			Not retained because the candidate did not meet the revised theoretical-sampling threshold for salient post-match institutional discourse, or because complete official-post timing and attention indicators were not available in the audit dataset. Public-match dates, team names, and long match identifiers have been removed from this audit file.
259	2020-2021	Group	Three-plus-goal margin	Not retained			Not retained because the candidate did not meet the revised theoretical-sampling threshold for salient post-match institutional discourse, or because complete official-post timing and attention indicators were not available in the audit dataset. Public-match dates, team names, and long match identifiers have been removed from this audit file.
260	2020-2021	Group	One-goal margin	Not retained			Not retained because the candidate did not meet the revised theoretical-sampling threshold for salient post-match institutional discourse, or because complete official-post timing and attention indicators were not available in the audit dataset. Public-match dates, team names, and long match identifiers have been removed from this audit file.
261	2020-2021	Group	One-goal margin	Not retained			Not retained because the candidate did not meet the revised theoretical-sampling threshold for salient post-match institutional discourse, or because complete official-post timing and attention indicators were not available in the audit dataset. Public-match dates, team names, and long match identifiers have been removed from this audit file.
262	2020-2021	Group	Draw	Not retained			Not retained because the candidate did not meet the revised theoretical-sampling threshold for salient post-match institutional discourse, or because complete official-post timing and attention indicators were not available in the audit dataset. Public-match dates, team names, and long match identifiers have been removed from this audit file.
263	2020-2021	Group	Draw	Not retained			Not retained because the candidate did not meet the revised theoretical-sampling threshold for salient post-match institutional discourse, or because complete official-post timing and attention indicators were not available in the audit dataset. Public-match dates, team names, and long match identifiers have been removed from this audit file.
264	2020-2021	Group	One-goal margin	Not retained			Not retained because the candidate did not meet the revised theoretical-sampling threshold for salient post-match institutional discourse, or because complete official-post timing and attention indicators were not available in the audit dataset. Public-match dates, team names, and long match identifiers have been removed from this audit file.
265	2020-2021	Group	Two-goal margin	Not retained			Not retained because the candidate did not meet the revised theoretical-sampling threshold for salient post-match institutional discourse, or because complete official-post timing and attention indicators were not available in the audit dataset. Public-match dates, team names, and long match identifiers have been removed from this audit file.
266	2020-2021	Group	Three-plus-goal margin	Not retained			Not retained because the candidate did not meet the revised theoretical-sampling threshold for salient post-match institutional discourse, or because complete official-post timing and attention indicators were not available in the audit dataset. Public-match dates, team names, and long match identifiers have been removed from this audit file.
267	2020-2021	Group	Draw	Not retained			Not retained because the candidate did not meet the revised theoretical-sampling threshold for salient post-match institutional discourse, or because complete official-post timing and attention indicators were not available in the audit dataset. Public-match dates, team names, and long match identifiers have been removed from this audit file.
268	2020-2021	Group	Two-goal margin	Not retained			Not retained because the candidate did not meet the revised theoretical-sampling threshold for salient post-match institutional discourse, or because complete official-post timing and attention indicators were not available in the audit dataset. Public-match dates, team names, and long match identifiers have been removed from this audit file.
269	2020-2021	Group	Two-goal margin	Not retained			Not retained because the candidate did not meet the revised theoretical-sampling threshold for salient post-match institutional discourse, or because complete official-post timing and attention indicators were not available in the audit dataset. Public-match dates, team names, and long match identifiers have been removed from this audit file.
270	2020-2021	Group	Three-plus-goal margin	Not retained			Not retained because the candidate did not meet the revised theoretical-sampling threshold for salient post-match institutional discourse, or because complete official-post timing and attention indicators were not available in the audit dataset. Public-match dates, team names, and long match identifiers have been removed from this audit file.
271	2020-2021	Group	Draw	Not retained			Not retained because the candidate did not meet the revised theoretical-sampling threshold for salient post-match institutional discourse, or because complete official-post timing and attention indicators were not available in the audit dataset. Public-match dates, team names, and long match identifiers have been removed from this audit file.
272	2020-2021	Group	Two-goal margin	Not retained			Not retained because the candidate did not meet the revised theoretical-sampling threshold for salient post-match institutional discourse, or because complete official-post timing and attention indicators were not available in the audit dataset. Public-match dates, team names, and long match identifiers have been removed from this audit file.
273	2020-2021	Group	Draw	Not retained			Not retained because the candidate did not meet the revised theoretical-sampling threshold for salient post-match institutional discourse, or because complete official-post timing and attention indicators were not available in the audit dataset. Public-match dates, team names, and long match identifiers have been removed from this audit file.
274	2020-2021	Group	Two-goal margin	Not retained			Not retained because the candidate did not meet the revised theoretical-sampling threshold for salient post-match institutional discourse, or because complete official-post timing and attention indicators were not available in the audit dataset. Public-match dates, team names, and long match identifiers have been removed from this audit file.
275	2020-2021	Group	Three-plus-goal margin	Not retained			Not retained because the candidate did not meet the revised theoretical-sampling threshold for salient post-match institutional discourse, or because complete official-post timing and attention indicators were not available in the audit dataset. Public-match dates, team names, and long match identifiers have been removed from this audit file.
276	2020-2021	Group	One-goal margin	Not retained			Not retained because the candidate did not meet the revised theoretical-sampling threshold for salient post-match institutional discourse, or because complete official-post timing and attention indicators were not available in the audit dataset. Public-match dates, team names, and long match identifiers have been removed from this audit file.
277	2020-2021	Group	Draw	Not retained			Not retained because the candidate did not meet the revised theoretical-sampling threshold for salient post-match institutional discourse, or because complete official-post timing and attention indicators were not available in the audit dataset. Public-match dates, team names, and long match identifiers have been removed from this audit file.
278	2020-2021	Group	Three-plus-goal margin	Not retained			Not retained because the candidate did not meet the revised theoretical-sampling threshold for salient post-match institutional discourse, or because complete official-post timing and attention indicators were not available in the audit dataset. Public-match dates, team names, and long match identifiers have been removed from this audit file.
279	2020-2021	Group	Three-plus-goal margin	Not retained			Not retained because the candidate did not meet the revised theoretical-sampling threshold for salient post-match institutional discourse, or because complete official-post timing and attention indicators were not available in the audit dataset. Public-match dates, team names, and long match identifiers have been removed from this audit file.
280	2020-2021	Group	Three-plus-goal margin	Not retained			Not retained because the candidate did not meet the revised theoretical-sampling threshold for salient post-match institutional discourse, or because complete official-post timing and attention indicators were not available in the audit dataset. Public-match dates, team names, and long match identifiers have been removed from this audit file.
281	2020-2021	Group	One-goal margin	Not retained			Not retained because the candidate did not meet the revised theoretical-sampling threshold for salient post-match institutional discourse, or because complete official-post timing and attention indicators were not available in the audit dataset. Public-match dates, team names, and long match identifiers have been removed from this audit file.
282	2020-2021	Group	Three-plus-goal margin	Not retained			Not retained because the candidate did not meet the revised theoretical-sampling threshold for salient post-match institutional discourse, or because complete official-post timing and attention indicators were not available in the audit dataset. Public-match dates, team names, and long match identifiers have been removed from this audit file.
283	2020-2021	Group	One-goal margin	Not retained			Not retained because the candidate did not meet the revised theoretical-sampling threshold for salient post-match institutional discourse, or because complete official-post timing and attention indicators were not available in the audit dataset. Public-match dates, team names, and long match identifiers have been removed from this audit file.
284	2020-2021	Group	Three-plus-goal margin	Not retained			Not retained because the candidate did not meet the revised theoretical-sampling threshold for salient post-match institutional discourse, or because complete official-post timing and attention indicators were not available in the audit dataset. Public-match dates, team names, and long match identifiers have been removed from this audit file.
285	2020-2021	Group	One-goal margin	Not retained			Not retained because the candidate did not meet the revised theoretical-sampling threshold for salient post-match institutional discourse, or because complete official-post timing and attention indicators were not available in the audit dataset. Public-match dates, team names, and long match identifiers have been removed from this audit file.
286	2020-2021	Group	Draw	Not retained			Not retained because the candidate did not meet the revised theoretical-sampling threshold for salient post-match institutional discourse, or because complete official-post timing and attention indicators were not available in the audit dataset. Public-match dates, team names, and long match identifiers have been removed from this audit file.
287	2020-2021	Group	One-goal margin	Not retained			Not retained because the candidate did not meet the revised theoretical-sampling threshold for salient post-match institutional discourse, or because complete official-post timing and attention indicators were not available in the audit dataset. Public-match dates, team names, and long match identifiers have been removed from this audit file.
288	2020-2021	Group	Three-plus-goal margin	Not retained			Not retained because the candidate did not meet the revised theoretical-sampling threshold for salient post-match institutional discourse, or because complete official-post timing and attention indicators were not available in the audit dataset. Public-match dates, team names, and long match identifiers have been removed from this audit file.
289	2020-2021	Group	Three-plus-goal margin	Not retained			Not retained because the candidate did not meet the revised theoretical-sampling threshold for salient post-match institutional discourse, or because complete official-post timing and attention indicators were not available in the audit dataset. Public-match dates, team names, and long match identifiers have been removed from this audit file.
290	2020-2021	Group	Three-plus-goal margin	Not retained			Not retained because the candidate did not meet the revised theoretical-sampling threshold for salient post-match institutional discourse, or because complete official-post timing and attention indicators were not available in the audit dataset. Public-match dates, team names, and long match identifiers have been removed from this audit file.
291	2020-2021	Group	One-goal margin	Not retained			Not retained because the candidate did not meet the revised theoretical-sampling threshold for salient post-match institutional discourse, or because complete official-post timing and attention indicators were not available in the audit dataset. Public-match dates, team names, and long match identifiers have been removed from this audit file.
292	2020-2021	Group	One-goal margin	Not retained			Not retained because the candidate did not meet the revised theoretical-sampling threshold for salient post-match institutional discourse, or because complete official-post timing and attention indicators were not available in the audit dataset. Public-match dates, team names, and long match identifiers have been removed from this audit file.
293	2020-2021	Group	One-goal margin	Not retained			Not retained because the candidate did not meet the revised theoretical-sampling threshold for salient post-match institutional discourse, or because complete official-post timing and attention indicators were not available in the audit dataset. Public-match dates, team names, and long match identifiers have been removed from this audit file.
294	2020-2021	Group	One-goal margin	Not retained			Not retained because the candidate did not meet the revised theoretical-sampling threshold for salient post-match institutional discourse, or because complete official-post timing and attention indicators were not available in the audit dataset. Public-match dates, team names, and long match identifiers have been removed from this audit file.
295	2020-2021	Group	Three-plus-goal margin	Not retained			Not retained because the candidate did not meet the revised theoretical-sampling threshold for salient post-match institutional discourse, or because complete official-post timing and attention indicators were not available in the audit dataset. Public-match dates, team names, and long match identifiers have been removed from this audit file.
296	2020-2021	Group	Three-plus-goal margin	Not retained			Not retained because the candidate did not meet the revised theoretical-sampling threshold for salient post-match institutional discourse, or because complete official-post timing and attention indicators were not available in the audit dataset. Public-match dates, team names, and long match identifiers have been removed from this audit file.
297	2020-2021	Group	One-goal margin	Not retained			Not retained because the candidate did not meet the revised theoretical-sampling threshold for salient post-match institutional discourse, or because complete official-post timing and attention indicators were not available in the audit dataset. Public-match dates, team names, and long match identifiers have been removed from this audit file.
298	2020-2021	Group	Two-goal margin	Not retained			Not retained because the candidate did not meet the revised theoretical-sampling threshold for salient post-match institutional discourse, or because complete official-post timing and attention indicators were not available in the audit dataset. Public-match dates, team names, and long match identifiers have been removed from this audit file.
299	2020-2021	Group	Three-plus-goal margin	Not retained			Not retained because the candidate did not meet the revised theoretical-sampling threshold for salient post-match institutional discourse, or because complete official-post timing and attention indicators were not available in the audit dataset. Public-match dates, team names, and long match identifiers have been removed from this audit file.
300	2020-2021	Group	One-goal margin	Not retained			Not retained because the candidate did not meet the revised theoretical-sampling threshold for salient post-match institutional discourse, or because complete official-post timing and attention indicators were not available in the audit dataset. Public-match dates, team names, and long match identifiers have been removed from this audit file.
301	2020-2021	Group	Three-plus-goal margin	Not retained			Not retained because the candidate did not meet the revised theoretical-sampling threshold for salient post-match institutional discourse, or because complete official-post timing and attention indicators were not available in the audit dataset. Public-match dates, team names, and long match identifiers have been removed from this audit file.
302	2020-2021	Group	One-goal margin	Not retained			Not retained because the candidate did not meet the revised theoretical-sampling threshold for salient post-match institutional discourse, or because complete official-post timing and attention indicators were not available in the audit dataset. Public-match dates, team names, and long match identifiers have been removed from this audit file.
303	2020-2021	Group	Two-goal margin	Not retained			Not retained because the candidate did not meet the revised theoretical-sampling threshold for salient post-match institutional discourse, or because complete official-post timing and attention indicators were not available in the audit dataset. Public-match dates, team names, and long match identifiers have been removed from this audit file.
304	2020-2021	Group	Draw	Not retained			Not retained because the candidate did not meet the revised theoretical-sampling threshold for salient post-match institutional discourse, or because complete official-post timing and attention indicators were not available in the audit dataset. Public-match dates, team names, and long match identifiers have been removed from this audit file.
305	2020-2021	Group	Two-goal margin	Not retained			Not retained because the candidate did not meet the revised theoretical-sampling threshold for salient post-match institutional discourse, or because complete official-post timing and attention indicators were not available in the audit dataset. Public-match dates, team names, and long match identifiers have been removed from this audit file.
306	2020-2021	Group	Two-goal margin	Not retained			Not retained because the candidate did not meet the revised theoretical-sampling threshold for salient post-match institutional discourse, or because complete official-post timing and attention indicators were not available in the audit dataset. Public-match dates, team names, and long match identifiers have been removed from this audit file.
307	2020-2021	Group	Two-goal margin	Not retained			Not retained because the candidate did not meet the revised theoretical-sampling threshold for salient post-match institutional discourse, or because complete official-post timing and attention indicators were not available in the audit dataset. Public-match dates, team names, and long match identifiers have been removed from this audit file.
308	2020-2021	Group	Two-goal margin	Not retained			Not retained because the candidate did not meet the revised theoretical-sampling threshold for salient post-match institutional discourse, or because complete official-post timing and attention indicators were not available in the audit dataset. Public-match dates, team names, and long match identifiers have been removed from this audit file.
309	2020-2021	Group	Two-goal margin	Not retained			Not retained because the candidate did not meet the revised theoretical-sampling threshold for salient post-match institutional discourse, or because complete official-post timing and attention indicators were not available in the audit dataset. Public-match dates, team names, and long match identifiers have been removed from this audit file.
310	2020-2021	Group	Two-goal margin	Not retained			Not retained because the candidate did not meet the revised theoretical-sampling threshold for salient post-match institutional discourse, or because complete official-post timing and attention indicators were not available in the audit dataset. Public-match dates, team names, and long match identifiers have been removed from this audit file.
311	2020-2021	Group	Draw	Not retained			Not retained because the candidate did not meet the revised theoretical-sampling threshold for salient post-match institutional discourse, or because complete official-post timing and attention indicators were not available in the audit dataset. Public-match dates, team names, and long match identifiers have been removed from this audit file.
312	2020-2021	Group	Draw	Not retained			Not retained because the candidate did not meet the revised theoretical-sampling threshold for salient post-match institutional discourse, or because complete official-post timing and attention indicators were not available in the audit dataset. Public-match dates, team names, and long match identifiers have been removed from this audit file.
313	2020-2021	Group	One-goal margin	Not retained			Not retained because the candidate did not meet the revised theoretical-sampling threshold for salient post-match institutional discourse, or because complete official-post timing and attention indicators were not available in the audit dataset. Public-match dates, team names, and long match identifiers have been removed from this audit file.
314	2020-2021	Group	One-goal margin	Not retained			Not retained because the candidate did not meet the revised theoretical-sampling threshold for salient post-match institutional discourse, or because complete official-post timing and attention indicators were not available in the audit dataset. Public-match dates, team names, and long match identifiers have been removed from this audit file.
315	2020-2021	Group	One-goal margin	Not retained			Not retained because the candidate did not meet the revised theoretical-sampling threshold for salient post-match institutional discourse, or because complete official-post timing and attention indicators were not available in the audit dataset. Public-match dates, team names, and long match identifiers have been removed from this audit file.
316	2020-2021	Group	Draw	Not retained			Not retained because the candidate did not meet the revised theoretical-sampling threshold for salient post-match institutional discourse, or because complete official-post timing and attention indicators were not available in the audit dataset. Public-match dates, team names, and long match identifiers have been removed from this audit file.
317	2020-2021	Group	One-goal margin	Not retained			Not retained because the candidate did not meet the revised theoretical-sampling threshold for salient post-match institutional discourse, or because complete official-post timing and attention indicators were not available in the audit dataset. Public-match dates, team names, and long match identifiers have been removed from this audit file.
318	2020-2021	Group	One-goal margin	Not retained			Not retained because the candidate did not meet the revised theoretical-sampling threshold for salient post-match institutional discourse, or because complete official-post timing and attention indicators were not available in the audit dataset. Public-match dates, team names, and long match identifiers have been removed from this audit file.
319	2020-2021	Group	Three-plus-goal margin	Not retained			Not retained because the candidate did not meet the revised theoretical-sampling threshold for salient post-match institutional discourse, or because complete official-post timing and attention indicators were not available in the audit dataset. Public-match dates, team names, and long match identifiers have been removed from this audit file.
320	2020-2021	Group	Draw	Not retained			Not retained because the candidate did not meet the revised theoretical-sampling threshold for salient post-match institutional discourse, or because complete official-post timing and attention indicators were not available in the audit dataset. Public-match dates, team names, and long match identifiers have been removed from this audit file.
321	2020-2021	Group	Three-plus-goal margin	Not retained			Not retained because the candidate did not meet the revised theoretical-sampling threshold for salient post-match institutional discourse, or because complete official-post timing and attention indicators were not available in the audit dataset. Public-match dates, team names, and long match identifiers have been removed from this audit file.
322	2020-2021	Group	Three-plus-goal margin	Not retained			Not retained because the candidate did not meet the revised theoretical-sampling threshold for salient post-match institutional discourse, or because complete official-post timing and attention indicators were not available in the audit dataset. Public-match dates, team names, and long match identifiers have been removed from this audit file.
323	2020-2021	Group	Two-goal margin	Not retained			Not retained because the candidate did not meet the revised theoretical-sampling threshold for salient post-match institutional discourse, or because complete official-post timing and attention indicators were not available in the audit dataset. Public-match dates, team names, and long match identifiers have been removed from this audit file.
324	2020-2021	Group	Three-plus-goal margin	Not retained			Not retained because the candidate did not meet the revised theoretical-sampling threshold for salient post-match institutional discourse, or because complete official-post timing and attention indicators were not available in the audit dataset. Public-match dates, team names, and long match identifiers have been removed from this audit file.
325	2020-2021	Group	Draw	Not retained			Not retained because the candidate did not meet the revised theoretical-sampling threshold for salient post-match institutional discourse, or because complete official-post timing and attention indicators were not available in the audit dataset. Public-match dates, team names, and long match identifiers have been removed from this audit file.
326	2020-2021	Group	One-goal margin	Not retained			Not retained because the candidate did not meet the revised theoretical-sampling threshold for salient post-match institutional discourse, or because complete official-post timing and attention indicators were not available in the audit dataset. Public-match dates, team names, and long match identifiers have been removed from this audit file.
327	2020-2021	Group	Three-plus-goal margin	Not retained			Not retained because the candidate did not meet the revised theoretical-sampling threshold for salient post-match institutional discourse, or because complete official-post timing and attention indicators were not available in the audit dataset. Public-match dates, team names, and long match identifiers have been removed from this audit file.
328	2020-2021	Group	Draw	Not retained			Not retained because the candidate did not meet the revised theoretical-sampling threshold for salient post-match institutional discourse, or because complete official-post timing and attention indicators were not available in the audit dataset. Public-match dates, team names, and long match identifiers have been removed from this audit file.
329	2020-2021	Group	One-goal margin	Not retained			Not retained because the candidate did not meet the revised theoretical-sampling threshold for salient post-match institutional discourse, or because complete official-post timing and attention indicators were not available in the audit dataset. Public-match dates, team names, and long match identifiers have been removed from this audit file.
330	2020-2021	Group	One-goal margin	Not retained			Not retained because the candidate did not meet the revised theoretical-sampling threshold for salient post-match institutional discourse, or because complete official-post timing and attention indicators were not available in the audit dataset. Public-match dates, team names, and long match identifiers have been removed from this audit file.
331	2020-2021	Group	Two-goal margin	Not retained			Not retained because the candidate did not meet the revised theoretical-sampling threshold for salient post-match institutional discourse, or because complete official-post timing and attention indicators were not available in the audit dataset. Public-match dates, team names, and long match identifiers have been removed from this audit file.
332	2020-2021	Group	One-goal margin	Not retained			Not retained because the candidate did not meet the revised theoretical-sampling threshold for salient post-match institutional discourse, or because complete official-post timing and attention indicators were not available in the audit dataset. Public-match dates, team names, and long match identifiers have been removed from this audit file.
333	2020-2021	Group	Draw	Not retained			Not retained because the candidate did not meet the revised theoretical-sampling threshold for salient post-match institutional discourse, or because complete official-post timing and attention indicators were not available in the audit dataset. Public-match dates, team names, and long match identifiers have been removed from this audit file.
334	2020-2021	Group	Three-plus-goal margin	Not retained			Not retained because the candidate did not meet the revised theoretical-sampling threshold for salient post-match institutional discourse, or because complete official-post timing and attention indicators were not available in the audit dataset. Public-match dates, team names, and long match identifiers have been removed from this audit file.
335	2020-2021	Group	Two-goal margin	Not retained			Not retained because the candidate did not meet the revised theoretical-sampling threshold for salient post-match institutional discourse, or because complete official-post timing and attention indicators were not available in the audit dataset. Public-match dates, team names, and long match identifiers have been removed from this audit file.
336	2020-2021	Group	Draw	Not retained			Not retained because the candidate did not meet the revised theoretical-sampling threshold for salient post-match institutional discourse, or because complete official-post timing and attention indicators were not available in the audit dataset. Public-match dates, team names, and long match identifiers have been removed from this audit file.
337	2020-2021	Group	Three-plus-goal margin	Not retained			Not retained because the candidate did not meet the revised theoretical-sampling threshold for salient post-match institutional discourse, or because complete official-post timing and attention indicators were not available in the audit dataset. Public-match dates, team names, and long match identifiers have been removed from this audit file.
338	2020-2021	Group	Two-goal margin	Not retained			Not retained because the candidate did not meet the revised theoretical-sampling threshold for salient post-match institutional discourse, or because complete official-post timing and attention indicators were not available in the audit dataset. Public-match dates, team names, and long match identifiers have been removed from this audit file.
339	2020-2021	Group	Two-goal margin	Not retained			Not retained because the candidate did not meet the revised theoretical-sampling threshold for salient post-match institutional discourse, or because complete official-post timing and attention indicators were not available in the audit dataset. Public-match dates, team names, and long match identifiers have been removed from this audit file.
340	2020-2021	Group	Two-goal margin	Not retained			Not retained because the candidate did not meet the revised theoretical-sampling threshold for salient post-match institutional discourse, or because complete official-post timing and attention indicators were not available in the audit dataset. Public-match dates, team names, and long match identifiers have been removed from this audit file.
341	2020-2021	Round of 16	Three-plus-goal margin	Not retained			Not retained because the candidate did not meet the revised theoretical-sampling threshold for salient post-match institutional discourse, or because complete official-post timing and attention indicators were not available in the audit dataset. Public-match dates, team names, and long match identifiers have been removed from this audit file.
342	2020-2021	Round of 16	Two-goal margin	Not retained			Not retained because the candidate did not meet the revised theoretical-sampling threshold for salient post-match institutional discourse, or because complete official-post timing and attention indicators were not available in the audit dataset. Public-match dates, team names, and long match identifiers have been removed from this audit file.
343	2020-2021	Round of 16	One-goal margin	Not retained			Not retained because the candidate did not meet the revised theoretical-sampling threshold for salient post-match institutional discourse, or because complete official-post timing and attention indicators were not available in the audit dataset. Public-match dates, team names, and long match identifiers have been removed from this audit file.
344	2020-2021	Round of 16	One-goal margin	Not retained			Not retained because the candidate did not meet the revised theoretical-sampling threshold for salient post-match institutional discourse, or because complete official-post timing and attention indicators were not available in the audit dataset. Public-match dates, team names, and long match identifiers have been removed from this audit file.
345	2020-2021	Round of 16	One-goal margin	Not retained			Not retained because the candidate did not meet the revised theoretical-sampling threshold for salient post-match institutional discourse, or because complete official-post timing and attention indicators were not available in the audit dataset. Public-match dates, team names, and long match identifiers have been removed from this audit file.
346	2020-2021	Round of 16	Three-plus-goal margin	Not retained			Not retained because the candidate did not meet the revised theoretical-sampling threshold for salient post-match institutional discourse, or because complete official-post timing and attention indicators were not available in the audit dataset. Public-match dates, team names, and long match identifiers have been removed from this audit file.
347	2020-2021	Round of 16	One-goal margin	Not retained			Not retained because the candidate did not meet the revised theoretical-sampling threshold for salient post-match institutional discourse, or because complete official-post timing and attention indicators were not available in the audit dataset. Public-match dates, team names, and long match identifiers have been removed from this audit file.
348	2020-2021	Round of 16	Two-goal margin	Not retained			Not retained because the candidate did not meet the revised theoretical-sampling threshold for salient post-match institutional discourse, or because complete official-post timing and attention indicators were not available in the audit dataset. Public-match dates, team names, and long match identifiers have been removed from this audit file.
349	2020-2021	Round of 16	Draw	Not retained			Not retained because the candidate did not meet the revised theoretical-sampling threshold for salient post-match institutional discourse, or because complete official-post timing and attention indicators were not available in the audit dataset. Public-match dates, team names, and long match identifiers have been removed from this audit file.
350	2020-2021	Round of 16	One-goal margin	Not retained			Not retained because the candidate did not meet the revised theoretical-sampling threshold for salient post-match institutional discourse, or because complete official-post timing and attention indicators were not available in the audit dataset. Public-match dates, team names, and long match identifiers have been removed from this audit file.
351	2020-2021	Round of 16	Two-goal margin	Not retained			Not retained because the candidate did not meet the revised theoretical-sampling threshold for salient post-match institutional discourse, or because complete official-post timing and attention indicators were not available in the audit dataset. Public-match dates, team names, and long match identifiers have been removed from this audit file.
352	2020-2021	Round of 16	Draw	Not retained			Not retained because the candidate did not meet the revised theoretical-sampling threshold for salient post-match institutional discourse, or because complete official-post timing and attention indicators were not available in the audit dataset. Public-match dates, team names, and long match identifiers have been removed from this audit file.
353	2020-2021	Round of 16	Two-goal margin	Not retained			Not retained because the candidate did not meet the revised theoretical-sampling threshold for salient post-match institutional discourse, or because complete official-post timing and attention indicators were not available in the audit dataset. Public-match dates, team names, and long match identifiers have been removed from this audit file.
354	2020-2021	Round of 16	Two-goal margin	Not retained			Not retained because the candidate did not meet the revised theoretical-sampling threshold for salient post-match institutional discourse, or because complete official-post timing and attention indicators were not available in the audit dataset. Public-match dates, team names, and long match identifiers have been removed from this audit file.
355	2020-2021	Round of 16	One-goal margin	Not retained			Not retained because the candidate did not meet the revised theoretical-sampling threshold for salient post-match institutional discourse, or because complete official-post timing and attention indicators were not available in the audit dataset. Public-match dates, team names, and long match identifiers have been removed from this audit file.
356	2020-2021	Round of 16	Two-goal margin	Not retained			Not retained because the candidate did not meet the revised theoretical-sampling threshold for salient post-match institutional discourse, or because complete official-post timing and attention indicators were not available in the audit dataset. Public-match dates, team names, and long match identifiers have been removed from this audit file.
357	2020-2021	Quarter-final	One-goal margin	Not retained			Not retained because the candidate did not meet the revised theoretical-sampling threshold for salient post-match institutional discourse, or because complete official-post timing and attention indicators were not available in the audit dataset. Public-match dates, team names, and long match identifiers have been removed from this audit file.
358	2020-2021	Quarter-final	Two-goal margin	Not retained			Not retained because the candidate did not meet the revised theoretical-sampling threshold for salient post-match institutional discourse, or because complete official-post timing and attention indicators were not available in the audit dataset. Public-match dates, team names, and long match identifiers have been removed from this audit file.
359	2020-2021	Quarter-final	One-goal margin	Not retained			Not retained because the candidate did not meet the revised theoretical-sampling threshold for salient post-match institutional discourse, or because complete official-post timing and attention indicators were not available in the audit dataset. Public-match dates, team names, and long match identifiers have been removed from this audit file.
360	2020-2021	Quarter-final	Two-goal margin	Not retained			Not retained because the candidate did not meet the revised theoretical-sampling threshold for salient post-match institutional discourse, or because complete official-post timing and attention indicators were not available in the audit dataset. Public-match dates, team names, and long match identifiers have been removed from this audit file.
361	2020-2021	Quarter-final	One-goal margin	Not retained			Not retained because the candidate did not meet the revised theoretical-sampling threshold for salient post-match institutional discourse, or because complete official-post timing and attention indicators were not available in the audit dataset. Public-match dates, team names, and long match identifiers have been removed from this audit file.
362	2020-2021	Quarter-final	One-goal margin	Not retained			Not retained because the candidate did not meet the revised theoretical-sampling threshold for salient post-match institutional discourse, or because complete official-post timing and attention indicators were not available in the audit dataset. Public-match dates, team names, and long match identifiers have been removed from this audit file.
363	2020-2021	Quarter-final	One-goal margin	Not retained			Not retained because the candidate did not meet the revised theoretical-sampling threshold for salient post-match institutional discourse, or because complete official-post timing and attention indicators were not available in the audit dataset. Public-match dates, team names, and long match identifiers have been removed from this audit file.
364	2020-2021	Quarter-final	Draw	Not retained			Not retained because the candidate did not meet the revised theoretical-sampling threshold for salient post-match institutional discourse, or because complete official-post timing and attention indicators were not available in the audit dataset. Public-match dates, team names, and long match identifiers have been removed from this audit file.
365	2020-2021	Semi-final	Draw	Not retained			Not retained because the candidate did not meet the revised theoretical-sampling threshold for salient post-match institutional discourse, or because complete official-post timing and attention indicators were not available in the audit dataset. Public-match dates, team names, and long match identifiers have been removed from this audit file.
366	2020-2021	Semi-final	One-goal margin	Not retained			Not retained because the candidate did not meet the revised theoretical-sampling threshold for salient post-match institutional discourse, or because complete official-post timing and attention indicators were not available in the audit dataset. Public-match dates, team names, and long match identifiers have been removed from this audit file.
367	2020-2021	Semi-final	Two-goal margin	Not retained			Not retained because the candidate did not meet the revised theoretical-sampling threshold for salient post-match institutional discourse, or because complete official-post timing and attention indicators were not available in the audit dataset. Public-match dates, team names, and long match identifiers have been removed from this audit file.
368	2020-2021	Semi-final	Two-goal margin	Not retained			Not retained because the candidate did not meet the revised theoretical-sampling threshold for salient post-match institutional discourse, or because complete official-post timing and attention indicators were not available in the audit dataset. Public-match dates, team names, and long match identifiers have been removed from this audit file.
369	2020-2021	Final	One-goal margin	Not retained			Not retained because the candidate did not meet the revised theoretical-sampling threshold for salient post-match institutional discourse, or because complete official-post timing and attention indicators were not available in the audit dataset. Public-match dates, team names, and long match identifiers have been removed from this audit file.
370	2021-2022	Group	Draw	Not retained			Not retained because the candidate did not meet the revised theoretical-sampling threshold for salient post-match institutional discourse, or because complete official-post timing and attention indicators were not available in the audit dataset. Public-match dates, team names, and long match identifiers have been removed from this audit file.
371	2021-2022	Group	One-goal margin	Not retained			Not retained because the candidate did not meet the revised theoretical-sampling threshold for salient post-match institutional discourse, or because complete official-post timing and attention indicators were not available in the audit dataset. Public-match dates, team names, and long match identifiers have been removed from this audit file.
372	2021-2022	Group	Three-plus-goal margin	Not retained			Not retained because the candidate did not meet the revised theoretical-sampling threshold for salient post-match institutional discourse, or because complete official-post timing and attention indicators were not available in the audit dataset. Public-match dates, team names, and long match identifiers have been removed from this audit file.
373	2021-2022	Group	One-goal margin	Not retained			Not retained because the candidate did not meet the revised theoretical-sampling threshold for salient post-match institutional discourse, or because complete official-post timing and attention indicators were not available in the audit dataset. Public-match dates, team names, and long match identifiers have been removed from this audit file.
374	2021-2022	Group	Draw	Not retained			Not retained because the candidate did not meet the revised theoretical-sampling threshold for salient post-match institutional discourse, or because complete official-post timing and attention indicators were not available in the audit dataset. Public-match dates, team names, and long match identifiers have been removed from this audit file.
375	2021-2022	Group	Draw	Not retained			Not retained because the candidate did not meet the revised theoretical-sampling threshold for salient post-match institutional discourse, or because complete official-post timing and attention indicators were not available in the audit dataset. Public-match dates, team names, and long match identifiers have been removed from this audit file.
376	2021-2022	Group	Three-plus-goal margin	Not retained			Not retained because the candidate did not meet the revised theoretical-sampling threshold for salient post-match institutional discourse, or because complete official-post timing and attention indicators were not available in the audit dataset. Public-match dates, team names, and long match identifiers have been removed from this audit file.
377	2021-2022	Group	Draw	Not retained			Not retained because the candidate did not meet the revised theoretical-sampling threshold for salient post-match institutional discourse, or because complete official-post timing and attention indicators were not available in the audit dataset. Public-match dates, team names, and long match identifiers have been removed from this audit file.
378	2021-2022	Group	One-goal margin	Not retained			Not retained because the candidate did not meet the revised theoretical-sampling threshold for salient post-match institutional discourse, or because complete official-post timing and attention indicators were not available in the audit dataset. Public-match dates, team names, and long match identifiers have been removed from this audit file.
379	2021-2022	Group	Two-goal margin	Not retained			Not retained because the candidate did not meet the revised theoretical-sampling threshold for salient post-match institutional discourse, or because complete official-post timing and attention indicators were not available in the audit dataset. Public-match dates, team names, and long match identifiers have been removed from this audit file.
380	2021-2022	Group	Draw	Not retained			Not retained because the candidate did not meet the revised theoretical-sampling threshold for salient post-match institutional discourse, or because complete official-post timing and attention indicators were not available in the audit dataset. Public-match dates, team names, and long match identifiers have been removed from this audit file.
381	2021-2022	Group	Draw	Not retained			Not retained because the candidate did not meet the revised theoretical-sampling threshold for salient post-match institutional discourse, or because complete official-post timing and attention indicators were not available in the audit dataset. Public-match dates, team names, and long match identifiers have been removed from this audit file.
382	2021-2022	Group	One-goal margin	Not retained			Not retained because the candidate did not meet the revised theoretical-sampling threshold for salient post-match institutional discourse, or because complete official-post timing and attention indicators were not available in the audit dataset. Public-match dates, team names, and long match identifiers have been removed from this audit file.
383	2021-2022	Group	One-goal margin	Not retained			Not retained because the candidate did not meet the revised theoretical-sampling threshold for salient post-match institutional discourse, or because complete official-post timing and attention indicators were not available in the audit dataset. Public-match dates, team names, and long match identifiers have been removed from this audit file.
384	2021-2022	Group	Three-plus-goal margin	Not retained			Not retained because the candidate did not meet the revised theoretical-sampling threshold for salient post-match institutional discourse, or because complete official-post timing and attention indicators were not available in the audit dataset. Public-match dates, team names, and long match identifiers have been removed from this audit file.
385	2021-2022	Group	Three-plus-goal margin	Not retained			Not retained because the candidate did not meet the revised theoretical-sampling threshold for salient post-match institutional discourse, or because complete official-post timing and attention indicators were not available in the audit dataset. Public-match dates, team names, and long match identifiers have been removed from this audit file.
386	2021-2022	Group	Two-goal margin	Not retained			Not retained because the candidate did not meet the revised theoretical-sampling threshold for salient post-match institutional discourse, or because complete official-post timing and attention indicators were not available in the audit dataset. Public-match dates, team names, and long match identifiers have been removed from this audit file.
387	2021-2022	Group	Draw	Not retained			Not retained because the candidate did not meet the revised theoretical-sampling threshold for salient post-match institutional discourse, or because complete official-post timing and attention indicators were not available in the audit dataset. Public-match dates, team names, and long match identifiers have been removed from this audit file.
388	2021-2022	Group	One-goal margin	Not retained			Not retained because the candidate did not meet the revised theoretical-sampling threshold for salient post-match institutional discourse, or because complete official-post timing and attention indicators were not available in the audit dataset. Public-match dates, team names, and long match identifiers have been removed from this audit file.
389	2021-2022	Group	One-goal margin	Not retained			Not retained because the candidate did not meet the revised theoretical-sampling threshold for salient post-match institutional discourse, or because complete official-post timing and attention indicators were not available in the audit dataset. Public-match dates, team names, and long match identifiers have been removed from this audit file.
390	2021-2022	Group	One-goal margin	Not retained			Not retained because the candidate did not meet the revised theoretical-sampling threshold for salient post-match institutional discourse, or because complete official-post timing and attention indicators were not available in the audit dataset. Public-match dates, team names, and long match identifiers have been removed from this audit file.
391	2021-2022	Group	Two-goal margin	Not retained			Not retained because the candidate did not meet the revised theoretical-sampling threshold for salient post-match institutional discourse, or because complete official-post timing and attention indicators were not available in the audit dataset. Public-match dates, team names, and long match identifiers have been removed from this audit file.
392	2021-2022	Group	Three-plus-goal margin	Not retained			Not retained because the candidate did not meet the revised theoretical-sampling threshold for salient post-match institutional discourse, or because complete official-post timing and attention indicators were not available in the audit dataset. Public-match dates, team names, and long match identifiers have been removed from this audit file.
393	2021-2022	Group	One-goal margin	Not retained			Not retained because the candidate did not meet the revised theoretical-sampling threshold for salient post-match institutional discourse, or because complete official-post timing and attention indicators were not available in the audit dataset. Public-match dates, team names, and long match identifiers have been removed from this audit file.
394	2021-2022	Group	One-goal margin	Not retained			Not retained because the candidate did not meet the revised theoretical-sampling threshold for salient post-match institutional discourse, or because complete official-post timing and attention indicators were not available in the audit dataset. Public-match dates, team names, and long match identifiers have been removed from this audit file.
395	2021-2022	Group	Three-plus-goal margin	Not retained			Not retained because the candidate did not meet the revised theoretical-sampling threshold for salient post-match institutional discourse, or because complete official-post timing and attention indicators were not available in the audit dataset. Public-match dates, team names, and long match identifiers have been removed from this audit file.
396	2021-2022	Group	Three-plus-goal margin	Not retained			Not retained because the candidate did not meet the revised theoretical-sampling threshold for salient post-match institutional discourse, or because complete official-post timing and attention indicators were not available in the audit dataset. Public-match dates, team names, and long match identifiers have been removed from this audit file.
397	2021-2022	Group	Three-plus-goal margin	Not retained			Not retained because the candidate did not meet the revised theoretical-sampling threshold for salient post-match institutional discourse, or because complete official-post timing and attention indicators were not available in the audit dataset. Public-match dates, team names, and long match identifiers have been removed from this audit file.
398	2021-2022	Group	One-goal margin	Not retained			Not retained because the candidate did not meet the revised theoretical-sampling threshold for salient post-match institutional discourse, or because complete official-post timing and attention indicators were not available in the audit dataset. Public-match dates, team names, and long match identifiers have been removed from this audit file.
399	2021-2022	Group	One-goal margin	Not retained			Not retained because the candidate did not meet the revised theoretical-sampling threshold for salient post-match institutional discourse, or because complete official-post timing and attention indicators were not available in the audit dataset. Public-match dates, team names, and long match identifiers have been removed from this audit file.
400	2021-2022	Group	One-goal margin	Not retained			Not retained because the candidate did not meet the revised theoretical-sampling threshold for salient post-match institutional discourse, or because complete official-post timing and attention indicators were not available in the audit dataset. Public-match dates, team names, and long match identifiers have been removed from this audit file.
401	2021-2022	Group	Draw	Not retained			Not retained because the candidate did not meet the revised theoretical-sampling threshold for salient post-match institutional discourse, or because complete official-post timing and attention indicators were not available in the audit dataset. Public-match dates, team names, and long match identifiers have been removed from this audit file.
402	2021-2022	Group	Three-plus-goal margin	Not retained			Not retained because the candidate did not meet the revised theoretical-sampling threshold for salient post-match institutional discourse, or because complete official-post timing and attention indicators were not available in the audit dataset. Public-match dates, team names, and long match identifiers have been removed from this audit file.
403	2021-2022	Group	Three-plus-goal margin	Not retained			Not retained because the candidate did not meet the revised theoretical-sampling threshold for salient post-match institutional discourse, or because complete official-post timing and attention indicators were not available in the audit dataset. Public-match dates, team names, and long match identifiers have been removed from this audit file.
404	2021-2022	Group	Three-plus-goal margin	Not retained			Not retained because the candidate did not meet the revised theoretical-sampling threshold for salient post-match institutional discourse, or because complete official-post timing and attention indicators were not available in the audit dataset. Public-match dates, team names, and long match identifiers have been removed from this audit file.
405	2021-2022	Group	One-goal margin	Not retained			Not retained because the candidate did not meet the revised theoretical-sampling threshold for salient post-match institutional discourse, or because complete official-post timing and attention indicators were not available in the audit dataset. Public-match dates, team names, and long match identifiers have been removed from this audit file.
406	2021-2022	Group	Two-goal margin	Not retained			Not retained because the candidate did not meet the revised theoretical-sampling threshold for salient post-match institutional discourse, or because complete official-post timing and attention indicators were not available in the audit dataset. Public-match dates, team names, and long match identifiers have been removed from this audit file.
407	2021-2022	Group	One-goal margin	Not retained			Not retained because the candidate did not meet the revised theoretical-sampling threshold for salient post-match institutional discourse, or because complete official-post timing and attention indicators were not available in the audit dataset. Public-match dates, team names, and long match identifiers have been removed from this audit file.
408	2021-2022	Group	One-goal margin	Not retained			Not retained because the candidate did not meet the revised theoretical-sampling threshold for salient post-match institutional discourse, or because complete official-post timing and attention indicators were not available in the audit dataset. Public-match dates, team names, and long match identifiers have been removed from this audit file.
409	2021-2022	Group	Three-plus-goal margin	Not retained			Not retained because the candidate did not meet the revised theoretical-sampling threshold for salient post-match institutional discourse, or because complete official-post timing and attention indicators were not available in the audit dataset. Public-match dates, team names, and long match identifiers have been removed from this audit file.
410	2021-2022	Group	One-goal margin	Not retained			Not retained because the candidate did not meet the revised theoretical-sampling threshold for salient post-match institutional discourse, or because complete official-post timing and attention indicators were not available in the audit dataset. Public-match dates, team names, and long match identifiers have been removed from this audit file.
411	2021-2022	Group	Two-goal margin	Not retained			Not retained because the candidate did not meet the revised theoretical-sampling threshold for salient post-match institutional discourse, or because complete official-post timing and attention indicators were not available in the audit dataset. Public-match dates, team names, and long match identifiers have been removed from this audit file.
412	2021-2022	Group	Three-plus-goal margin	Not retained			Not retained because the candidate did not meet the revised theoretical-sampling threshold for salient post-match institutional discourse, or because complete official-post timing and attention indicators were not available in the audit dataset. Public-match dates, team names, and long match identifiers have been removed from this audit file.
413	2021-2022	Group	Three-plus-goal margin	Not retained			Not retained because the candidate did not meet the revised theoretical-sampling threshold for salient post-match institutional discourse, or because complete official-post timing and attention indicators were not available in the audit dataset. Public-match dates, team names, and long match identifiers have been removed from this audit file.
414	2021-2022	Group	Draw	Not retained			Not retained because the candidate did not meet the revised theoretical-sampling threshold for salient post-match institutional discourse, or because complete official-post timing and attention indicators were not available in the audit dataset. Public-match dates, team names, and long match identifiers have been removed from this audit file.
415	2021-2022	Group	One-goal margin	Not retained			Not retained because the candidate did not meet the revised theoretical-sampling threshold for salient post-match institutional discourse, or because complete official-post timing and attention indicators were not available in the audit dataset. Public-match dates, team names, and long match identifiers have been removed from this audit file.
416	2021-2022	Group	Three-plus-goal margin	Not retained			Not retained because the candidate did not meet the revised theoretical-sampling threshold for salient post-match institutional discourse, or because complete official-post timing and attention indicators were not available in the audit dataset. Public-match dates, team names, and long match identifiers have been removed from this audit file.
417	2021-2022	Group	One-goal margin	Not retained			Not retained because the candidate did not meet the revised theoretical-sampling threshold for salient post-match institutional discourse, or because complete official-post timing and attention indicators were not available in the audit dataset. Public-match dates, team names, and long match identifiers have been removed from this audit file.
418	2021-2022	Group	One-goal margin	Not retained			Not retained because the candidate did not meet the revised theoretical-sampling threshold for salient post-match institutional discourse, or because complete official-post timing and attention indicators were not available in the audit dataset. Public-match dates, team names, and long match identifiers have been removed from this audit file.
419	2021-2022	Group	One-goal margin	Not retained			Not retained because the candidate did not meet the revised theoretical-sampling threshold for salient post-match institutional discourse, or because complete official-post timing and attention indicators were not available in the audit dataset. Public-match dates, team names, and long match identifiers have been removed from this audit file.
420	2021-2022	Group	Draw	Not retained			Not retained because the candidate did not meet the revised theoretical-sampling threshold for salient post-match institutional discourse, or because complete official-post timing and attention indicators were not available in the audit dataset. Public-match dates, team names, and long match identifiers have been removed from this audit file.
421	2021-2022	Group	Three-plus-goal margin	Not retained			Not retained because the candidate did not meet the revised theoretical-sampling threshold for salient post-match institutional discourse, or because complete official-post timing and attention indicators were not available in the audit dataset. Public-match dates, team names, and long match identifiers have been removed from this audit file.
422	2021-2022	Group	One-goal margin	Not retained			Not retained because the candidate did not meet the revised theoretical-sampling threshold for salient post-match institutional discourse, or because complete official-post timing and attention indicators were not available in the audit dataset. Public-match dates, team names, and long match identifiers have been removed from this audit file.
423	2021-2022	Group	Two-goal margin	Not retained			Not retained because the candidate did not meet the revised theoretical-sampling threshold for salient post-match institutional discourse, or because complete official-post timing and attention indicators were not available in the audit dataset. Public-match dates, team names, and long match identifiers have been removed from this audit file.
424	2021-2022	Group	One-goal margin	Not retained			Not retained because the candidate did not meet the revised theoretical-sampling threshold for salient post-match institutional discourse, or because complete official-post timing and attention indicators were not available in the audit dataset. Public-match dates, team names, and long match identifiers have been removed from this audit file.
425	2021-2022	Group	Two-goal margin	Not retained			Not retained because the candidate did not meet the revised theoretical-sampling threshold for salient post-match institutional discourse, or because complete official-post timing and attention indicators were not available in the audit dataset. Public-match dates, team names, and long match identifiers have been removed from this audit file.
426	2021-2022	Group	Draw	Not retained			Not retained because the candidate did not meet the revised theoretical-sampling threshold for salient post-match institutional discourse, or because complete official-post timing and attention indicators were not available in the audit dataset. Public-match dates, team names, and long match identifiers have been removed from this audit file.
427	2021-2022	Group	One-goal margin	Not retained			Not retained because the candidate did not meet the revised theoretical-sampling threshold for salient post-match institutional discourse, or because complete official-post timing and attention indicators were not available in the audit dataset. Public-match dates, team names, and long match identifiers have been removed from this audit file.
428	2021-2022	Group	Two-goal margin	Not retained			Not retained because the candidate did not meet the revised theoretical-sampling threshold for salient post-match institutional discourse, or because complete official-post timing and attention indicators were not available in the audit dataset. Public-match dates, team names, and long match identifiers have been removed from this audit file.
429	2021-2022	Group	Draw	Not retained			Not retained because the candidate did not meet the revised theoretical-sampling threshold for salient post-match institutional discourse, or because complete official-post timing and attention indicators were not available in the audit dataset. Public-match dates, team names, and long match identifiers have been removed from this audit file.
430	2021-2022	Group	Two-goal margin	Not retained			Not retained because the candidate did not meet the revised theoretical-sampling threshold for salient post-match institutional discourse, or because complete official-post timing and attention indicators were not available in the audit dataset. Public-match dates, team names, and long match identifiers have been removed from this audit file.
431	2021-2022	Group	Three-plus-goal margin	Not retained			Not retained because the candidate did not meet the revised theoretical-sampling threshold for salient post-match institutional discourse, or because complete official-post timing and attention indicators were not available in the audit dataset. Public-match dates, team names, and long match identifiers have been removed from this audit file.
432	2021-2022	Group	Two-goal margin	Not retained			Not retained because the candidate did not meet the revised theoretical-sampling threshold for salient post-match institutional discourse, or because complete official-post timing and attention indicators were not available in the audit dataset. Public-match dates, team names, and long match identifiers have been removed from this audit file.
433	2021-2022	Group	Three-plus-goal margin	Not retained			Not retained because the candidate did not meet the revised theoretical-sampling threshold for salient post-match institutional discourse, or because complete official-post timing and attention indicators were not available in the audit dataset. Public-match dates, team names, and long match identifiers have been removed from this audit file.
434	2021-2022	Group	One-goal margin	Not retained			Not retained because the candidate did not meet the revised theoretical-sampling threshold for salient post-match institutional discourse, or because complete official-post timing and attention indicators were not available in the audit dataset. Public-match dates, team names, and long match identifiers have been removed from this audit file.
435	2021-2022	Group	Two-goal margin	Not retained			Not retained because the candidate did not meet the revised theoretical-sampling threshold for salient post-match institutional discourse, or because complete official-post timing and attention indicators were not available in the audit dataset. Public-match dates, team names, and long match identifiers have been removed from this audit file.
436	2021-2022	Group	Draw	Not retained			Not retained because the candidate did not meet the revised theoretical-sampling threshold for salient post-match institutional discourse, or because complete official-post timing and attention indicators were not available in the audit dataset. Public-match dates, team names, and long match identifiers have been removed from this audit file.
437	2021-2022	Group	Three-plus-goal margin	Not retained			Not retained because the candidate did not meet the revised theoretical-sampling threshold for salient post-match institutional discourse, or because complete official-post timing and attention indicators were not available in the audit dataset. Public-match dates, team names, and long match identifiers have been removed from this audit file.
438	2021-2022	Group	One-goal margin	Not retained			Not retained because the candidate did not meet the revised theoretical-sampling threshold for salient post-match institutional discourse, or because complete official-post timing and attention indicators were not available in the audit dataset. Public-match dates, team names, and long match identifiers have been removed from this audit file.
439	2021-2022	Group	Draw	Not retained			Not retained because the candidate did not meet the revised theoretical-sampling threshold for salient post-match institutional discourse, or because complete official-post timing and attention indicators were not available in the audit dataset. Public-match dates, team names, and long match identifiers have been removed from this audit file.
440	2021-2022	Group	Two-goal margin	Not retained			Not retained because the candidate did not meet the revised theoretical-sampling threshold for salient post-match institutional discourse, or because complete official-post timing and attention indicators were not available in the audit dataset. Public-match dates, team names, and long match identifiers have been removed from this audit file.
441	2021-2022	Group	Draw	Not retained			Not retained because the candidate did not meet the revised theoretical-sampling threshold for salient post-match institutional discourse, or because complete official-post timing and attention indicators were not available in the audit dataset. Public-match dates, team names, and long match identifiers have been removed from this audit file.
442	2021-2022	Group	One-goal margin	Not retained			Not retained because the candidate did not meet the revised theoretical-sampling threshold for salient post-match institutional discourse, or because complete official-post timing and attention indicators were not available in the audit dataset. Public-match dates, team names, and long match identifiers have been removed from this audit file.
443	2021-2022	Group	Two-goal margin	Not retained			Not retained because the candidate did not meet the revised theoretical-sampling threshold for salient post-match institutional discourse, or because complete official-post timing and attention indicators were not available in the audit dataset. Public-match dates, team names, and long match identifiers have been removed from this audit file.
444	2021-2022	Group	One-goal margin	Not retained			Not retained because the candidate did not meet the revised theoretical-sampling threshold for salient post-match institutional discourse, or because complete official-post timing and attention indicators were not available in the audit dataset. Public-match dates, team names, and long match identifiers have been removed from this audit file.
445	2021-2022	Group	Three-plus-goal margin	Not retained			Not retained because the candidate did not meet the revised theoretical-sampling threshold for salient post-match institutional discourse, or because complete official-post timing and attention indicators were not available in the audit dataset. Public-match dates, team names, and long match identifiers have been removed from this audit file.
446	2021-2022	Group	Two-goal margin	Not retained			Not retained because the candidate did not meet the revised theoretical-sampling threshold for salient post-match institutional discourse, or because complete official-post timing and attention indicators were not available in the audit dataset. Public-match dates, team names, and long match identifiers have been removed from this audit file.
447	2021-2022	Group	One-goal margin	Not retained			Not retained because the candidate did not meet the revised theoretical-sampling threshold for salient post-match institutional discourse, or because complete official-post timing and attention indicators were not available in the audit dataset. Public-match dates, team names, and long match identifiers have been removed from this audit file.
448	2021-2022	Group	Three-plus-goal margin	Not retained			Not retained because the candidate did not meet the revised theoretical-sampling threshold for salient post-match institutional discourse, or because complete official-post timing and attention indicators were not available in the audit dataset. Public-match dates, team names, and long match identifiers have been removed from this audit file.
449	2021-2022	Group	Two-goal margin	Not retained			Not retained because the candidate did not meet the revised theoretical-sampling threshold for salient post-match institutional discourse, or because complete official-post timing and attention indicators were not available in the audit dataset. Public-match dates, team names, and long match identifiers have been removed from this audit file.
450	2021-2022	Group	One-goal margin	Not retained			Not retained because the candidate did not meet the revised theoretical-sampling threshold for salient post-match institutional discourse, or because complete official-post timing and attention indicators were not available in the audit dataset. Public-match dates, team names, and long match identifiers have been removed from this audit file.
451	2021-2022	Group	Three-plus-goal margin	Not retained			Not retained because the candidate did not meet the revised theoretical-sampling threshold for salient post-match institutional discourse, or because complete official-post timing and attention indicators were not available in the audit dataset. Public-match dates, team names, and long match identifiers have been removed from this audit file.
452	2021-2022	Group	Two-goal margin	Not retained			Not retained because the candidate did not meet the revised theoretical-sampling threshold for salient post-match institutional discourse, or because complete official-post timing and attention indicators were not available in the audit dataset. Public-match dates, team names, and long match identifiers have been removed from this audit file.
453	2021-2022	Group	Three-plus-goal margin	Not retained			Not retained because the candidate did not meet the revised theoretical-sampling threshold for salient post-match institutional discourse, or because complete official-post timing and attention indicators were not available in the audit dataset. Public-match dates, team names, and long match identifiers have been removed from this audit file.
454	2021-2022	Group	One-goal margin	Not retained			Not retained because the candidate did not meet the revised theoretical-sampling threshold for salient post-match institutional discourse, or because complete official-post timing and attention indicators were not available in the audit dataset. Public-match dates, team names, and long match identifiers have been removed from this audit file.
455	2021-2022	Group	Two-goal margin	Not retained			Not retained because the candidate did not meet the revised theoretical-sampling threshold for salient post-match institutional discourse, or because complete official-post timing and attention indicators were not available in the audit dataset. Public-match dates, team names, and long match identifiers have been removed from this audit file.
456	2021-2022	Group	Two-goal margin	Not retained			Not retained because the candidate did not meet the revised theoretical-sampling threshold for salient post-match institutional discourse, or because complete official-post timing and attention indicators were not available in the audit dataset. Public-match dates, team names, and long match identifiers have been removed from this audit file.
457	2021-2022	Group	Draw	Not retained			Not retained because the candidate did not meet the revised theoretical-sampling threshold for salient post-match institutional discourse, or because complete official-post timing and attention indicators were not available in the audit dataset. Public-match dates, team names, and long match identifiers have been removed from this audit file.
458	2021-2022	Group	One-goal margin	Not retained			Not retained because the candidate did not meet the revised theoretical-sampling threshold for salient post-match institutional discourse, or because complete official-post timing and attention indicators were not available in the audit dataset. Public-match dates, team names, and long match identifiers have been removed from this audit file.
459	2021-2022	Group	Draw	Not retained			Not retained because the candidate did not meet the revised theoretical-sampling threshold for salient post-match institutional discourse, or because complete official-post timing and attention indicators were not available in the audit dataset. Public-match dates, team names, and long match identifiers have been removed from this audit file.
460	2021-2022	Group	Three-plus-goal margin	Not retained			Not retained because the candidate did not meet the revised theoretical-sampling threshold for salient post-match institutional discourse, or because complete official-post timing and attention indicators were not available in the audit dataset. Public-match dates, team names, and long match identifiers have been removed from this audit file.
461	2021-2022	Group	Two-goal margin	Not retained			Not retained because the candidate did not meet the revised theoretical-sampling threshold for salient post-match institutional discourse, or because complete official-post timing and attention indicators were not available in the audit dataset. Public-match dates, team names, and long match identifiers have been removed from this audit file.
462	2021-2022	Group	Draw	Not retained			Not retained because the candidate did not meet the revised theoretical-sampling threshold for salient post-match institutional discourse, or because complete official-post timing and attention indicators were not available in the audit dataset. Public-match dates, team names, and long match identifiers have been removed from this audit file.
463	2021-2022	Group	One-goal margin	Not retained			Not retained because the candidate did not meet the revised theoretical-sampling threshold for salient post-match institutional discourse, or because complete official-post timing and attention indicators were not available in the audit dataset. Public-match dates, team names, and long match identifiers have been removed from this audit file.
464	2021-2022	Group	Two-goal margin	Not retained			Not retained because the candidate did not meet the revised theoretical-sampling threshold for salient post-match institutional discourse, or because complete official-post timing and attention indicators were not available in the audit dataset. Public-match dates, team names, and long match identifiers have been removed from this audit file.
465	2021-2022	Group	One-goal margin	Not retained			Not retained because the candidate did not meet the revised theoretical-sampling threshold for salient post-match institutional discourse, or because complete official-post timing and attention indicators were not available in the audit dataset. Public-match dates, team names, and long match identifiers have been removed from this audit file.
466	2021-2022	Round of 16	One-goal margin	Not retained			Not retained because the candidate did not meet the revised theoretical-sampling threshold for salient post-match institutional discourse, or because complete official-post timing and attention indicators were not available in the audit dataset. Public-match dates, team names, and long match identifiers have been removed from this audit file.
467	2021-2022	Round of 16	Three-plus-goal margin	Not retained			Not retained because the candidate did not meet the revised theoretical-sampling threshold for salient post-match institutional discourse, or because complete official-post timing and attention indicators were not available in the audit dataset. Public-match dates, team names, and long match identifiers have been removed from this audit file.
468	2021-2022	Round of 16	Two-goal margin	Not retained			Not retained because the candidate did not meet the revised theoretical-sampling threshold for salient post-match institutional discourse, or because complete official-post timing and attention indicators were not available in the audit dataset. Public-match dates, team names, and long match identifiers have been removed from this audit file.
469	2021-2022	Round of 16	Draw	Not retained			Not retained because the candidate did not meet the revised theoretical-sampling threshold for salient post-match institutional discourse, or because complete official-post timing and attention indicators were not available in the audit dataset. Public-match dates, team names, and long match identifiers have been removed from this audit file.
470	2021-2022	Round of 16	Two-goal margin	Not retained			Not retained because the candidate did not meet the revised theoretical-sampling threshold for salient post-match institutional discourse, or because complete official-post timing and attention indicators were not available in the audit dataset. Public-match dates, team names, and long match identifiers have been removed from this audit file.
471	2021-2022	Round of 16	Draw	Not retained			Not retained because the candidate did not meet the revised theoretical-sampling threshold for salient post-match institutional discourse, or because complete official-post timing and attention indicators were not available in the audit dataset. Public-match dates, team names, and long match identifiers have been removed from this audit file.
472	2021-2022	Round of 16	Draw	Not retained			Not retained because the candidate did not meet the revised theoretical-sampling threshold for salient post-match institutional discourse, or because complete official-post timing and attention indicators were not available in the audit dataset. Public-match dates, team names, and long match identifiers have been removed from this audit file.
473	2021-2022	Round of 16	Draw	Not retained			Not retained because the candidate did not meet the revised theoretical-sampling threshold for salient post-match institutional discourse, or because complete official-post timing and attention indicators were not available in the audit dataset. Public-match dates, team names, and long match identifiers have been removed from this audit file.
474	2021-2022	Round of 16	Three-plus-goal margin	Not retained			Not retained because the candidate did not meet the revised theoretical-sampling threshold for salient post-match institutional discourse, or because complete official-post timing and attention indicators were not available in the audit dataset. Public-match dates, team names, and long match identifiers have been removed from this audit file.
475	2021-2022	Round of 16	One-goal margin	Not retained			Not retained because the candidate did not meet the revised theoretical-sampling threshold for salient post-match institutional discourse, or because complete official-post timing and attention indicators were not available in the audit dataset. Public-match dates, team names, and long match identifiers have been removed from this audit file.
476	2021-2022	Round of 16	Draw	Not retained			Not retained because the candidate did not meet the revised theoretical-sampling threshold for salient post-match institutional discourse, or because complete official-post timing and attention indicators were not available in the audit dataset. Public-match dates, team names, and long match identifiers have been removed from this audit file.
477	2021-2022	Round of 16	Two-goal margin	Not retained			Not retained because the candidate did not meet the revised theoretical-sampling threshold for salient post-match institutional discourse, or because complete official-post timing and attention indicators were not available in the audit dataset. Public-match dates, team names, and long match identifiers have been removed from this audit file.
478	2021-2022	Round of 16	One-goal margin	Not retained			Not retained because the candidate did not meet the revised theoretical-sampling threshold for salient post-match institutional discourse, or because complete official-post timing and attention indicators were not available in the audit dataset. Public-match dates, team names, and long match identifiers have been removed from this audit file.
479	2021-2022	Round of 16	One-goal margin	Not retained			Not retained because the candidate did not meet the revised theoretical-sampling threshold for salient post-match institutional discourse, or because complete official-post timing and attention indicators were not available in the audit dataset. Public-match dates, team names, and long match identifiers have been removed from this audit file.
480	2021-2022	Round of 16	Three-plus-goal margin	Not retained			Not retained because the candidate did not meet the revised theoretical-sampling threshold for salient post-match institutional discourse, or because complete official-post timing and attention indicators were not available in the audit dataset. Public-match dates, team names, and long match identifiers have been removed from this audit file.
481	2021-2022	Round of 16	One-goal margin	Not retained			Not retained because the candidate did not meet the revised theoretical-sampling threshold for salient post-match institutional discourse, or because complete official-post timing and attention indicators were not available in the audit dataset. Public-match dates, team names, and long match identifiers have been removed from this audit file.
482	2021-2022	Quarter-final	Two-goal margin	Not retained			Not retained because the candidate did not meet the revised theoretical-sampling threshold for salient post-match institutional discourse, or because complete official-post timing and attention indicators were not available in the audit dataset. Public-match dates, team names, and long match identifiers have been removed from this audit file.
483	2021-2022	Quarter-final	One-goal margin	Not retained			Not retained because the candidate did not meet the revised theoretical-sampling threshold for salient post-match institutional discourse, or because complete official-post timing and attention indicators were not available in the audit dataset. Public-match dates, team names, and long match identifiers have been removed from this audit file.
484	2021-2022	Quarter-final	Two-goal margin	Not retained			Not retained because the candidate did not meet the revised theoretical-sampling threshold for salient post-match institutional discourse, or because complete official-post timing and attention indicators were not available in the audit dataset. Public-match dates, team names, and long match identifiers have been removed from this audit file.
485	2021-2022	Quarter-final	One-goal margin	Not retained			Not retained because the candidate did not meet the revised theoretical-sampling threshold for salient post-match institutional discourse, or because complete official-post timing and attention indicators were not available in the audit dataset. Public-match dates, team names, and long match identifiers have been removed from this audit file.
486	2021-2022	Quarter-final	Draw	Not retained			Not retained because the candidate did not meet the revised theoretical-sampling threshold for salient post-match institutional discourse, or because complete official-post timing and attention indicators were not available in the audit dataset. Public-match dates, team names, and long match identifiers have been removed from this audit file.
487	2021-2022	Quarter-final	One-goal margin	Retained	14; 24	Loss but advance; Win but eliminated	Retained as one or more focal-club observations in the 25-case theoretical sample. Public-match dates, team names, and long match identifiers have been removed from this audit file to avoid any potential identifying-data flag during technical screening; retained case details are reported in S1 Dataset.
488	2021-2022	Quarter-final	Draw	Not retained			Not retained because the candidate did not meet the revised theoretical-sampling threshold for salient post-match institutional discourse, or because complete official-post timing and attention indicators were not available in the audit dataset. Public-match dates, team names, and long match identifiers have been removed from this audit file.
489	2021-2022	Quarter-final	Draw	Not retained			Not retained because the candidate did not meet the revised theoretical-sampling threshold for salient post-match institutional discourse, or because complete official-post timing and attention indicators were not available in the audit dataset. Public-match dates, team names, and long match identifiers have been removed from this audit file.
490	2021-2022	Semi-final	One-goal margin	Not retained			Not retained because the candidate did not meet the revised theoretical-sampling threshold for salient post-match institutional discourse, or because complete official-post timing and attention indicators were not available in the audit dataset. Public-match dates, team names, and long match identifiers have been removed from this audit file.
491	2021-2022	Semi-final	Two-goal margin	Not retained			Not retained because the candidate did not meet the revised theoretical-sampling threshold for salient post-match institutional discourse, or because complete official-post timing and attention indicators were not available in the audit dataset. Public-match dates, team names, and long match identifiers have been removed from this audit file.
492	2021-2022	Semi-final	One-goal margin	Not retained			Not retained because the candidate did not meet the revised theoretical-sampling threshold for salient post-match institutional discourse, or because complete official-post timing and attention indicators were not available in the audit dataset. Public-match dates, team names, and long match identifiers have been removed from this audit file.
493	2021-2022	Semi-final	Two-goal margin	Not retained			Not retained because the candidate did not meet the revised theoretical-sampling threshold for salient post-match institutional discourse, or because complete official-post timing and attention indicators were not available in the audit dataset. Public-match dates, team names, and long match identifiers have been removed from this audit file.
494	2021-2022	Final	One-goal margin	Retained	10	Title win	Retained as one or more focal-club observations in the 25-case theoretical sample. Public-match dates, team names, and long match identifiers have been removed from this audit file to avoid any potential identifying-data flag during technical screening; retained case details are reported in S1 Dataset.
495	2022-2023	Group	One-goal margin	Not retained			Not retained because the candidate did not meet the revised theoretical-sampling threshold for salient post-match institutional discourse, or because complete official-post timing and attention indicators were not available in the audit dataset. Public-match dates, team names, and long match identifiers have been removed from this audit file.
496	2022-2023	Group	Three-plus-goal margin	Not retained			Not retained because the candidate did not meet the revised theoretical-sampling threshold for salient post-match institutional discourse, or because complete official-post timing and attention indicators were not available in the audit dataset. Public-match dates, team names, and long match identifiers have been removed from this audit file.
497	2022-2023	Group	Two-goal margin	Not retained			Not retained because the candidate did not meet the revised theoretical-sampling threshold for salient post-match institutional discourse, or because complete official-post timing and attention indicators were not available in the audit dataset. Public-match dates, team names, and long match identifiers have been removed from this audit file.
498	2022-2023	Group	Three-plus-goal margin	Not retained			Not retained because the candidate did not meet the revised theoretical-sampling threshold for salient post-match institutional discourse, or because complete official-post timing and attention indicators were not available in the audit dataset. Public-match dates, team names, and long match identifiers have been removed from this audit file.
499	2022-2023	Group	Three-plus-goal margin	Not retained			Not retained because the candidate did not meet the revised theoretical-sampling threshold for salient post-match institutional discourse, or because complete official-post timing and attention indicators were not available in the audit dataset. Public-match dates, team names, and long match identifiers have been removed from this audit file.
500	2022-2023	Group	One-goal margin	Not retained			Not retained because the candidate did not meet the revised theoretical-sampling threshold for salient post-match institutional discourse, or because complete official-post timing and attention indicators were not available in the audit dataset. Public-match dates, team names, and long match identifiers have been removed from this audit file.
501	2022-2023	Group	Draw	Not retained			Not retained because the candidate did not meet the revised theoretical-sampling threshold for salient post-match institutional discourse, or because complete official-post timing and attention indicators were not available in the audit dataset. Public-match dates, team names, and long match identifiers have been removed from this audit file.
502	2022-2023	Group	Three-plus-goal margin	Not retained			Not retained because the candidate did not meet the revised theoretical-sampling threshold for salient post-match institutional discourse, or because complete official-post timing and attention indicators were not available in the audit dataset. Public-match dates, team names, and long match identifiers have been removed from this audit file.
503	2022-2023	Group	Three-plus-goal margin	Not retained			Not retained because the candidate did not meet the revised theoretical-sampling threshold for salient post-match institutional discourse, or because complete official-post timing and attention indicators were not available in the audit dataset. Public-match dates, team names, and long match identifiers have been removed from this audit file.
504	2022-2023	Group	Three-plus-goal margin	Not retained			Not retained because the candidate did not meet the revised theoretical-sampling threshold for salient post-match institutional discourse, or because complete official-post timing and attention indicators were not available in the audit dataset. Public-match dates, team names, and long match identifiers have been removed from this audit file.
505	2022-2023	Group	One-goal margin	Not retained			Not retained because the candidate did not meet the revised theoretical-sampling threshold for salient post-match institutional discourse, or because complete official-post timing and attention indicators were not available in the audit dataset. Public-match dates, team names, and long match identifiers have been removed from this audit file.
506	2022-2023	Group	Three-plus-goal margin	Not retained			Not retained because the candidate did not meet the revised theoretical-sampling threshold for salient post-match institutional discourse, or because complete official-post timing and attention indicators were not available in the audit dataset. Public-match dates, team names, and long match identifiers have been removed from this audit file.
507	2022-2023	Group	One-goal margin	Not retained			Not retained because the candidate did not meet the revised theoretical-sampling threshold for salient post-match institutional discourse, or because complete official-post timing and attention indicators were not available in the audit dataset. Public-match dates, team names, and long match identifiers have been removed from this audit file.
508	2022-2023	Group	Two-goal margin	Not retained			Not retained because the candidate did not meet the revised theoretical-sampling threshold for salient post-match institutional discourse, or because complete official-post timing and attention indicators were not available in the audit dataset. Public-match dates, team names, and long match identifiers have been removed from this audit file.
509	2022-2023	Group	Three-plus-goal margin	Not retained			Not retained because the candidate did not meet the revised theoretical-sampling threshold for salient post-match institutional discourse, or because complete official-post timing and attention indicators were not available in the audit dataset. Public-match dates, team names, and long match identifiers have been removed from this audit file.
510	2022-2023	Group	Two-goal margin	Not retained			Not retained because the candidate did not meet the revised theoretical-sampling threshold for salient post-match institutional discourse, or because complete official-post timing and attention indicators were not available in the audit dataset. Public-match dates, team names, and long match identifiers have been removed from this audit file.
511	2022-2023	Group	Two-goal margin	Not retained			Not retained because the candidate did not meet the revised theoretical-sampling threshold for salient post-match institutional discourse, or because complete official-post timing and attention indicators were not available in the audit dataset. Public-match dates, team names, and long match identifiers have been removed from this audit file.
512	2022-2023	Group	Two-goal margin	Not retained			Not retained because the candidate did not meet the revised theoretical-sampling threshold for salient post-match institutional discourse, or because complete official-post timing and attention indicators were not available in the audit dataset. Public-match dates, team names, and long match identifiers have been removed from this audit file.
513	2022-2023	Group	Two-goal margin	Not retained			Not retained because the candidate did not meet the revised theoretical-sampling threshold for salient post-match institutional discourse, or because complete official-post timing and attention indicators were not available in the audit dataset. Public-match dates, team names, and long match identifiers have been removed from this audit file.
514	2022-2023	Group	Two-goal margin	Not retained			Not retained because the candidate did not meet the revised theoretical-sampling threshold for salient post-match institutional discourse, or because complete official-post timing and attention indicators were not available in the audit dataset. Public-match dates, team names, and long match identifiers have been removed from this audit file.
515	2022-2023	Group	One-goal margin	Not retained			Not retained because the candidate did not meet the revised theoretical-sampling threshold for salient post-match institutional discourse, or because complete official-post timing and attention indicators were not available in the audit dataset. Public-match dates, team names, and long match identifiers have been removed from this audit file.
516	2022-2023	Group	One-goal margin	Not retained			Not retained because the candidate did not meet the revised theoretical-sampling threshold for salient post-match institutional discourse, or because complete official-post timing and attention indicators were not available in the audit dataset. Public-match dates, team names, and long match identifiers have been removed from this audit file.
517	2022-2023	Group	Three-plus-goal margin	Not retained			Not retained because the candidate did not meet the revised theoretical-sampling threshold for salient post-match institutional discourse, or because complete official-post timing and attention indicators were not available in the audit dataset. Public-match dates, team names, and long match identifiers have been removed from this audit file.
518	2022-2023	Group	Two-goal margin	Not retained			Not retained because the candidate did not meet the revised theoretical-sampling threshold for salient post-match institutional discourse, or because complete official-post timing and attention indicators were not available in the audit dataset. Public-match dates, team names, and long match identifiers have been removed from this audit file.
519	2022-2023	Group	Draw	Not retained			Not retained because the candidate did not meet the revised theoretical-sampling threshold for salient post-match institutional discourse, or because complete official-post timing and attention indicators were not available in the audit dataset. Public-match dates, team names, and long match identifiers have been removed from this audit file.
520	2022-2023	Group	Draw	Not retained			Not retained because the candidate did not meet the revised theoretical-sampling threshold for salient post-match institutional discourse, or because complete official-post timing and attention indicators were not available in the audit dataset. Public-match dates, team names, and long match identifiers have been removed from this audit file.
521	2022-2023	Group	Draw	Not retained			Not retained because the candidate did not meet the revised theoretical-sampling threshold for salient post-match institutional discourse, or because complete official-post timing and attention indicators were not available in the audit dataset. Public-match dates, team names, and long match identifiers have been removed from this audit file.
522	2022-2023	Group	One-goal margin	Not retained			Not retained because the candidate did not meet the revised theoretical-sampling threshold for salient post-match institutional discourse, or because complete official-post timing and attention indicators were not available in the audit dataset. Public-match dates, team names, and long match identifiers have been removed from this audit file.
523	2022-2023	Group	Two-goal margin	Not retained			Not retained because the candidate did not meet the revised theoretical-sampling threshold for salient post-match institutional discourse, or because complete official-post timing and attention indicators were not available in the audit dataset. Public-match dates, team names, and long match identifiers have been removed from this audit file.
524	2022-2023	Group	One-goal margin	Not retained			Not retained because the candidate did not meet the revised theoretical-sampling threshold for salient post-match institutional discourse, or because complete official-post timing and attention indicators were not available in the audit dataset. Public-match dates, team names, and long match identifiers have been removed from this audit file.
525	2022-2023	Group	Three-plus-goal margin	Not retained			Not retained because the candidate did not meet the revised theoretical-sampling threshold for salient post-match institutional discourse, or because complete official-post timing and attention indicators were not available in the audit dataset. Public-match dates, team names, and long match identifiers have been removed from this audit file.
526	2022-2023	Group	Two-goal margin	Not retained			Not retained because the candidate did not meet the revised theoretical-sampling threshold for salient post-match institutional discourse, or because complete official-post timing and attention indicators were not available in the audit dataset. Public-match dates, team names, and long match identifiers have been removed from this audit file.
527	2022-2023	Group	Three-plus-goal margin	Not retained			Not retained because the candidate did not meet the revised theoretical-sampling threshold for salient post-match institutional discourse, or because complete official-post timing and attention indicators were not available in the audit dataset. Public-match dates, team names, and long match identifiers have been removed from this audit file.
528	2022-2023	Group	Three-plus-goal margin	Not retained			Not retained because the candidate did not meet the revised theoretical-sampling threshold for salient post-match institutional discourse, or because complete official-post timing and attention indicators were not available in the audit dataset. Public-match dates, team names, and long match identifiers have been removed from this audit file.
529	2022-2023	Group	Three-plus-goal margin	Not retained			Not retained because the candidate did not meet the revised theoretical-sampling threshold for salient post-match institutional discourse, or because complete official-post timing and attention indicators were not available in the audit dataset. Public-match dates, team names, and long match identifiers have been removed from this audit file.
530	2022-2023	Group	Two-goal margin	Not retained			Not retained because the candidate did not meet the revised theoretical-sampling threshold for salient post-match institutional discourse, or because complete official-post timing and attention indicators were not available in the audit dataset. Public-match dates, team names, and long match identifiers have been removed from this audit file.
531	2022-2023	Group	Draw	Not retained			Not retained because the candidate did not meet the revised theoretical-sampling threshold for salient post-match institutional discourse, or because complete official-post timing and attention indicators were not available in the audit dataset. Public-match dates, team names, and long match identifiers have been removed from this audit file.
532	2022-2023	Group	One-goal margin	Not retained			Not retained because the candidate did not meet the revised theoretical-sampling threshold for salient post-match institutional discourse, or because complete official-post timing and attention indicators were not available in the audit dataset. Public-match dates, team names, and long match identifiers have been removed from this audit file.
533	2022-2023	Group	Two-goal margin	Not retained			Not retained because the candidate did not meet the revised theoretical-sampling threshold for salient post-match institutional discourse, or because complete official-post timing and attention indicators were not available in the audit dataset. Public-match dates, team names, and long match identifiers have been removed from this audit file.
534	2022-2023	Group	Two-goal margin	Not retained			Not retained because the candidate did not meet the revised theoretical-sampling threshold for salient post-match institutional discourse, or because complete official-post timing and attention indicators were not available in the audit dataset. Public-match dates, team names, and long match identifiers have been removed from this audit file.
535	2022-2023	Group	Two-goal margin	Not retained			Not retained because the candidate did not meet the revised theoretical-sampling threshold for salient post-match institutional discourse, or because complete official-post timing and attention indicators were not available in the audit dataset. Public-match dates, team names, and long match identifiers have been removed from this audit file.
536	2022-2023	Group	One-goal margin	Not retained			Not retained because the candidate did not meet the revised theoretical-sampling threshold for salient post-match institutional discourse, or because complete official-post timing and attention indicators were not available in the audit dataset. Public-match dates, team names, and long match identifiers have been removed from this audit file.
537	2022-2023	Group	Draw	Not retained			Not retained because the candidate did not meet the revised theoretical-sampling threshold for salient post-match institutional discourse, or because complete official-post timing and attention indicators were not available in the audit dataset. Public-match dates, team names, and long match identifiers have been removed from this audit file.
538	2022-2023	Group	Three-plus-goal margin	Not retained			Not retained because the candidate did not meet the revised theoretical-sampling threshold for salient post-match institutional discourse, or because complete official-post timing and attention indicators were not available in the audit dataset. Public-match dates, team names, and long match identifiers have been removed from this audit file.
539	2022-2023	Group	Two-goal margin	Not retained			Not retained because the candidate did not meet the revised theoretical-sampling threshold for salient post-match institutional discourse, or because complete official-post timing and attention indicators were not available in the audit dataset. Public-match dates, team names, and long match identifiers have been removed from this audit file.
540	2022-2023	Group	Three-plus-goal margin	Not retained			Not retained because the candidate did not meet the revised theoretical-sampling threshold for salient post-match institutional discourse, or because complete official-post timing and attention indicators were not available in the audit dataset. Public-match dates, team names, and long match identifiers have been removed from this audit file.
541	2022-2023	Group	One-goal margin	Not retained			Not retained because the candidate did not meet the revised theoretical-sampling threshold for salient post-match institutional discourse, or because complete official-post timing and attention indicators were not available in the audit dataset. Public-match dates, team names, and long match identifiers have been removed from this audit file.
542	2022-2023	Group	Three-plus-goal margin	Not retained			Not retained because the candidate did not meet the revised theoretical-sampling threshold for salient post-match institutional discourse, or because complete official-post timing and attention indicators were not available in the audit dataset. Public-match dates, team names, and long match identifiers have been removed from this audit file.
543	2022-2023	Group	Draw	Not retained			Not retained because the candidate did not meet the revised theoretical-sampling threshold for salient post-match institutional discourse, or because complete official-post timing and attention indicators were not available in the audit dataset. Public-match dates, team names, and long match identifiers have been removed from this audit file.
544	2022-2023	Group	Two-goal margin	Not retained			Not retained because the candidate did not meet the revised theoretical-sampling threshold for salient post-match institutional discourse, or because complete official-post timing and attention indicators were not available in the audit dataset. Public-match dates, team names, and long match identifiers have been removed from this audit file.
545	2022-2023	Group	Two-goal margin	Not retained			Not retained because the candidate did not meet the revised theoretical-sampling threshold for salient post-match institutional discourse, or because complete official-post timing and attention indicators were not available in the audit dataset. Public-match dates, team names, and long match identifiers have been removed from this audit file.
546	2022-2023	Group	Draw	Not retained			Not retained because the candidate did not meet the revised theoretical-sampling threshold for salient post-match institutional discourse, or because complete official-post timing and attention indicators were not available in the audit dataset. Public-match dates, team names, and long match identifiers have been removed from this audit file.
547	2022-2023	Group	Draw	Not retained			Not retained because the candidate did not meet the revised theoretical-sampling threshold for salient post-match institutional discourse, or because complete official-post timing and attention indicators were not available in the audit dataset. Public-match dates, team names, and long match identifiers have been removed from this audit file.
548	2022-2023	Group	Two-goal margin	Not retained			Not retained because the candidate did not meet the revised theoretical-sampling threshold for salient post-match institutional discourse, or because complete official-post timing and attention indicators were not available in the audit dataset. Public-match dates, team names, and long match identifiers have been removed from this audit file.
549	2022-2023	Group	Draw	Not retained			Not retained because the candidate did not meet the revised theoretical-sampling threshold for salient post-match institutional discourse, or because complete official-post timing and attention indicators were not available in the audit dataset. Public-match dates, team names, and long match identifiers have been removed from this audit file.
550	2022-2023	Group	Draw	Not retained			Not retained because the candidate did not meet the revised theoretical-sampling threshold for salient post-match institutional discourse, or because complete official-post timing and attention indicators were not available in the audit dataset. Public-match dates, team names, and long match identifiers have been removed from this audit file.
551	2022-2023	Group	Draw	Not retained			Not retained because the candidate did not meet the revised theoretical-sampling threshold for salient post-match institutional discourse, or because complete official-post timing and attention indicators were not available in the audit dataset. Public-match dates, team names, and long match identifiers have been removed from this audit file.
552	2022-2023	Group	Two-goal margin	Not retained			Not retained because the candidate did not meet the revised theoretical-sampling threshold for salient post-match institutional discourse, or because complete official-post timing and attention indicators were not available in the audit dataset. Public-match dates, team names, and long match identifiers have been removed from this audit file.
553	2022-2023	Group	Draw	Not retained			Not retained because the candidate did not meet the revised theoretical-sampling threshold for salient post-match institutional discourse, or because complete official-post timing and attention indicators were not available in the audit dataset. Public-match dates, team names, and long match identifiers have been removed from this audit file.
554	2022-2023	Group	Three-plus-goal margin	Not retained			Not retained because the candidate did not meet the revised theoretical-sampling threshold for salient post-match institutional discourse, or because complete official-post timing and attention indicators were not available in the audit dataset. Public-match dates, team names, and long match identifiers have been removed from this audit file.
555	2022-2023	Group	Two-goal margin	Not retained			Not retained because the candidate did not meet the revised theoretical-sampling threshold for salient post-match institutional discourse, or because complete official-post timing and attention indicators were not available in the audit dataset. Public-match dates, team names, and long match identifiers have been removed from this audit file.
556	2022-2023	Group	Three-plus-goal margin	Not retained			Not retained because the candidate did not meet the revised theoretical-sampling threshold for salient post-match institutional discourse, or because complete official-post timing and attention indicators were not available in the audit dataset. Public-match dates, team names, and long match identifiers have been removed from this audit file.
557	2022-2023	Group	Two-goal margin	Not retained			Not retained because the candidate did not meet the revised theoretical-sampling threshold for salient post-match institutional discourse, or because complete official-post timing and attention indicators were not available in the audit dataset. Public-match dates, team names, and long match identifiers have been removed from this audit file.
558	2022-2023	Group	One-goal margin	Not retained			Not retained because the candidate did not meet the revised theoretical-sampling threshold for salient post-match institutional discourse, or because complete official-post timing and attention indicators were not available in the audit dataset. Public-match dates, team names, and long match identifiers have been removed from this audit file.
559	2022-2023	Group	One-goal margin	Not retained			Not retained because the candidate did not meet the revised theoretical-sampling threshold for salient post-match institutional discourse, or because complete official-post timing and attention indicators were not available in the audit dataset. Public-match dates, team names, and long match identifiers have been removed from this audit file.
560	2022-2023	Group	Three-plus-goal margin	Not retained			Not retained because the candidate did not meet the revised theoretical-sampling threshold for salient post-match institutional discourse, or because complete official-post timing and attention indicators were not available in the audit dataset. Public-match dates, team names, and long match identifiers have been removed from this audit file.
561	2022-2023	Group	One-goal margin	Not retained			Not retained because the candidate did not meet the revised theoretical-sampling threshold for salient post-match institutional discourse, or because complete official-post timing and attention indicators were not available in the audit dataset. Public-match dates, team names, and long match identifiers have been removed from this audit file.
562	2022-2023	Group	Draw	Not retained			Not retained because the candidate did not meet the revised theoretical-sampling threshold for salient post-match institutional discourse, or because complete official-post timing and attention indicators were not available in the audit dataset. Public-match dates, team names, and long match identifiers have been removed from this audit file.
563	2022-2023	Group	Three-plus-goal margin	Not retained			Not retained because the candidate did not meet the revised theoretical-sampling threshold for salient post-match institutional discourse, or because complete official-post timing and attention indicators were not available in the audit dataset. Public-match dates, team names, and long match identifiers have been removed from this audit file.
564	2022-2023	Group	Draw	Not retained			Not retained because the candidate did not meet the revised theoretical-sampling threshold for salient post-match institutional discourse, or because complete official-post timing and attention indicators were not available in the audit dataset. Public-match dates, team names, and long match identifiers have been removed from this audit file.
565	2022-2023	Group	One-goal margin	Not retained			Not retained because the candidate did not meet the revised theoretical-sampling threshold for salient post-match institutional discourse, or because complete official-post timing and attention indicators were not available in the audit dataset. Public-match dates, team names, and long match identifiers have been removed from this audit file.
566	2022-2023	Group	Three-plus-goal margin	Not retained			Not retained because the candidate did not meet the revised theoretical-sampling threshold for salient post-match institutional discourse, or because complete official-post timing and attention indicators were not available in the audit dataset. Public-match dates, team names, and long match identifiers have been removed from this audit file.
567	2022-2023	Group	Three-plus-goal margin	Not retained			Not retained because the candidate did not meet the revised theoretical-sampling threshold for salient post-match institutional discourse, or because complete official-post timing and attention indicators were not available in the audit dataset. Public-match dates, team names, and long match identifiers have been removed from this audit file.
568	2022-2023	Group	Three-plus-goal margin	Not retained			Not retained because the candidate did not meet the revised theoretical-sampling threshold for salient post-match institutional discourse, or because complete official-post timing and attention indicators were not available in the audit dataset. Public-match dates, team names, and long match identifiers have been removed from this audit file.
569	2022-2023	Group	Three-plus-goal margin	Not retained			Not retained because the candidate did not meet the revised theoretical-sampling threshold for salient post-match institutional discourse, or because complete official-post timing and attention indicators were not available in the audit dataset. Public-match dates, team names, and long match identifiers have been removed from this audit file.
570	2022-2023	Group	Draw	Not retained			Not retained because the candidate did not meet the revised theoretical-sampling threshold for salient post-match institutional discourse, or because complete official-post timing and attention indicators were not available in the audit dataset. Public-match dates, team names, and long match identifiers have been removed from this audit file.
571	2022-2023	Group	Three-plus-goal margin	Not retained			Not retained because the candidate did not meet the revised theoretical-sampling threshold for salient post-match institutional discourse, or because complete official-post timing and attention indicators were not available in the audit dataset. Public-match dates, team names, and long match identifiers have been removed from this audit file.
572	2022-2023	Group	One-goal margin	Not retained			Not retained because the candidate did not meet the revised theoretical-sampling threshold for salient post-match institutional discourse, or because complete official-post timing and attention indicators were not available in the audit dataset. Public-match dates, team names, and long match identifiers have been removed from this audit file.
573	2022-2023	Group	Three-plus-goal margin	Not retained			Not retained because the candidate did not meet the revised theoretical-sampling threshold for salient post-match institutional discourse, or because complete official-post timing and attention indicators were not available in the audit dataset. Public-match dates, team names, and long match identifiers have been removed from this audit file.
574	2022-2023	Group	Draw	Not retained			Not retained because the candidate did not meet the revised theoretical-sampling threshold for salient post-match institutional discourse, or because complete official-post timing and attention indicators were not available in the audit dataset. Public-match dates, team names, and long match identifiers have been removed from this audit file.
575	2022-2023	Group	Draw	Not retained			Not retained because the candidate did not meet the revised theoretical-sampling threshold for salient post-match institutional discourse, or because complete official-post timing and attention indicators were not available in the audit dataset. Public-match dates, team names, and long match identifiers have been removed from this audit file.
576	2022-2023	Group	One-goal margin	Not retained			Not retained because the candidate did not meet the revised theoretical-sampling threshold for salient post-match institutional discourse, or because complete official-post timing and attention indicators were not available in the audit dataset. Public-match dates, team names, and long match identifiers have been removed from this audit file.
577	2022-2023	Group	Two-goal margin	Not retained			Not retained because the candidate did not meet the revised theoretical-sampling threshold for salient post-match institutional discourse, or because complete official-post timing and attention indicators were not available in the audit dataset. Public-match dates, team names, and long match identifiers have been removed from this audit file.
578	2022-2023	Group	Two-goal margin	Not retained			Not retained because the candidate did not meet the revised theoretical-sampling threshold for salient post-match institutional discourse, or because complete official-post timing and attention indicators were not available in the audit dataset. Public-match dates, team names, and long match identifiers have been removed from this audit file.
579	2022-2023	Group	One-goal margin	Not retained			Not retained because the candidate did not meet the revised theoretical-sampling threshold for salient post-match institutional discourse, or because complete official-post timing and attention indicators were not available in the audit dataset. Public-match dates, team names, and long match identifiers have been removed from this audit file.
580	2022-2023	Group	Two-goal margin	Not retained			Not retained because the candidate did not meet the revised theoretical-sampling threshold for salient post-match institutional discourse, or because complete official-post timing and attention indicators were not available in the audit dataset. Public-match dates, team names, and long match identifiers have been removed from this audit file.
581	2022-2023	Group	Two-goal margin	Not retained			Not retained because the candidate did not meet the revised theoretical-sampling threshold for salient post-match institutional discourse, or because complete official-post timing and attention indicators were not available in the audit dataset. Public-match dates, team names, and long match identifiers have been removed from this audit file.
582	2022-2023	Group	One-goal margin	Not retained			Not retained because the candidate did not meet the revised theoretical-sampling threshold for salient post-match institutional discourse, or because complete official-post timing and attention indicators were not available in the audit dataset. Public-match dates, team names, and long match identifiers have been removed from this audit file.
583	2022-2023	Group	Three-plus-goal margin	Not retained			Not retained because the candidate did not meet the revised theoretical-sampling threshold for salient post-match institutional discourse, or because complete official-post timing and attention indicators were not available in the audit dataset. Public-match dates, team names, and long match identifiers have been removed from this audit file.
584	2022-2023	Group	Three-plus-goal margin	Not retained			Not retained because the candidate did not meet the revised theoretical-sampling threshold for salient post-match institutional discourse, or because complete official-post timing and attention indicators were not available in the audit dataset. Public-match dates, team names, and long match identifiers have been removed from this audit file.
585	2022-2023	Group	One-goal margin	Not retained			Not retained because the candidate did not meet the revised theoretical-sampling threshold for salient post-match institutional discourse, or because complete official-post timing and attention indicators were not available in the audit dataset. Public-match dates, team names, and long match identifiers have been removed from this audit file.
586	2022-2023	Group	Draw	Not retained			Not retained because the candidate did not meet the revised theoretical-sampling threshold for salient post-match institutional discourse, or because complete official-post timing and attention indicators were not available in the audit dataset. Public-match dates, team names, and long match identifiers have been removed from this audit file.
587	2022-2023	Group	One-goal margin	Not retained			Not retained because the candidate did not meet the revised theoretical-sampling threshold for salient post-match institutional discourse, or because complete official-post timing and attention indicators were not available in the audit dataset. Public-match dates, team names, and long match identifiers have been removed from this audit file.
588	2022-2023	Group	Three-plus-goal margin	Not retained			Not retained because the candidate did not meet the revised theoretical-sampling threshold for salient post-match institutional discourse, or because complete official-post timing and attention indicators were not available in the audit dataset. Public-match dates, team names, and long match identifiers have been removed from this audit file.
589	2022-2023	Group	Two-goal margin	Not retained			Not retained because the candidate did not meet the revised theoretical-sampling threshold for salient post-match institutional discourse, or because complete official-post timing and attention indicators were not available in the audit dataset. Public-match dates, team names, and long match identifiers have been removed from this audit file.
590	2022-2023	Group	Three-plus-goal margin	Not retained			Not retained because the candidate did not meet the revised theoretical-sampling threshold for salient post-match institutional discourse, or because complete official-post timing and attention indicators were not available in the audit dataset. Public-match dates, team names, and long match identifiers have been removed from this audit file.
591	2022-2023	Round of 16	One-goal margin	Not retained			Not retained because the candidate did not meet the revised theoretical-sampling threshold for salient post-match institutional discourse, or because complete official-post timing and attention indicators were not available in the audit dataset. Public-match dates, team names, and long match identifiers have been removed from this audit file.
592	2022-2023	Round of 16	One-goal margin	Not retained			Not retained because the candidate did not meet the revised theoretical-sampling threshold for salient post-match institutional discourse, or because complete official-post timing and attention indicators were not available in the audit dataset. Public-match dates, team names, and long match identifiers have been removed from this audit file.
593	2022-2023	Round of 16	Two-goal margin	Not retained			Not retained because the candidate did not meet the revised theoretical-sampling threshold for salient post-match institutional discourse, or because complete official-post timing and attention indicators were not available in the audit dataset. Public-match dates, team names, and long match identifiers have been removed from this audit file.
594	2022-2023	Round of 16	One-goal margin	Not retained			Not retained because the candidate did not meet the revised theoretical-sampling threshold for salient post-match institutional discourse, or because complete official-post timing and attention indicators were not available in the audit dataset. Public-match dates, team names, and long match identifiers have been removed from this audit file.
595	2022-2023	Round of 16	Two-goal margin	Not retained			Not retained because the candidate did not meet the revised theoretical-sampling threshold for salient post-match institutional discourse, or because complete official-post timing and attention indicators were not available in the audit dataset. Public-match dates, team names, and long match identifiers have been removed from this audit file.
596	2022-2023	Round of 16	Three-plus-goal margin	Not retained			Not retained because the candidate did not meet the revised theoretical-sampling threshold for salient post-match institutional discourse, or because complete official-post timing and attention indicators were not available in the audit dataset. Public-match dates, team names, and long match identifiers have been removed from this audit file.
597	2022-2023	Round of 16	One-goal margin	Not retained			Not retained because the candidate did not meet the revised theoretical-sampling threshold for salient post-match institutional discourse, or because complete official-post timing and attention indicators were not available in the audit dataset. Public-match dates, team names, and long match identifiers have been removed from this audit file.
598	2022-2023	Round of 16	Draw	Not retained			Not retained because the candidate did not meet the revised theoretical-sampling threshold for salient post-match institutional discourse, or because complete official-post timing and attention indicators were not available in the audit dataset. Public-match dates, team names, and long match identifiers have been removed from this audit file.
599	2022-2023	Round of 16	Three-plus-goal margin	Not retained			Not retained because the candidate did not meet the revised theoretical-sampling threshold for salient post-match institutional discourse, or because complete official-post timing and attention indicators were not available in the audit dataset. Public-match dates, team names, and long match identifiers have been removed from this audit file.
600	2022-2023	Round of 16	Two-goal margin	Not retained			Not retained because the candidate did not meet the revised theoretical-sampling threshold for salient post-match institutional discourse, or because complete official-post timing and attention indicators were not available in the audit dataset. Public-match dates, team names, and long match identifiers have been removed from this audit file.
601	2022-2023	Round of 16	Two-goal margin	Not retained			Not retained because the candidate did not meet the revised theoretical-sampling threshold for salient post-match institutional discourse, or because complete official-post timing and attention indicators were not available in the audit dataset. Public-match dates, team names, and long match identifiers have been removed from this audit file.
602	2022-2023	Round of 16	Draw	Not retained			Not retained because the candidate did not meet the revised theoretical-sampling threshold for salient post-match institutional discourse, or because complete official-post timing and attention indicators were not available in the audit dataset. Public-match dates, team names, and long match identifiers have been removed from this audit file.
603	2022-2023	Round of 16	Three-plus-goal margin	Not retained			Not retained because the candidate did not meet the revised theoretical-sampling threshold for salient post-match institutional discourse, or because complete official-post timing and attention indicators were not available in the audit dataset. Public-match dates, team names, and long match identifiers have been removed from this audit file.
604	2022-2023	Round of 16	Draw	Not retained			Not retained because the candidate did not meet the revised theoretical-sampling threshold for salient post-match institutional discourse, or because complete official-post timing and attention indicators were not available in the audit dataset. Public-match dates, team names, and long match identifiers have been removed from this audit file.
605	2022-2023	Round of 16	Three-plus-goal margin	Not retained			Not retained because the candidate did not meet the revised theoretical-sampling threshold for salient post-match institutional discourse, or because complete official-post timing and attention indicators were not available in the audit dataset. Public-match dates, team names, and long match identifiers have been removed from this audit file.
606	2022-2023	Round of 16	One-goal margin	Not retained			Not retained because the candidate did not meet the revised theoretical-sampling threshold for salient post-match institutional discourse, or because complete official-post timing and attention indicators were not available in the audit dataset. Public-match dates, team names, and long match identifiers have been removed from this audit file.
607	2022-2023	Quarter-final	Two-goal margin	Not retained			Not retained because the candidate did not meet the revised theoretical-sampling threshold for salient post-match institutional discourse, or because complete official-post timing and attention indicators were not available in the audit dataset. Public-match dates, team names, and long match identifiers have been removed from this audit file.
608	2022-2023	Quarter-final	Three-plus-goal margin	Not retained			Not retained because the candidate did not meet the revised theoretical-sampling threshold for salient post-match institutional discourse, or because complete official-post timing and attention indicators were not available in the audit dataset. Public-match dates, team names, and long match identifiers have been removed from this audit file.
609	2022-2023	Quarter-final	One-goal margin	Not retained			Not retained because the candidate did not meet the revised theoretical-sampling threshold for salient post-match institutional discourse, or because complete official-post timing and attention indicators were not available in the audit dataset. Public-match dates, team names, and long match identifiers have been removed from this audit file.
610	2022-2023	Quarter-final	Two-goal margin	Not retained			Not retained because the candidate did not meet the revised theoretical-sampling threshold for salient post-match institutional discourse, or because complete official-post timing and attention indicators were not available in the audit dataset. Public-match dates, team names, and long match identifiers have been removed from this audit file.
611	2022-2023	Quarter-final	Two-goal margin	Not retained			Not retained because the candidate did not meet the revised theoretical-sampling threshold for salient post-match institutional discourse, or because complete official-post timing and attention indicators were not available in the audit dataset. Public-match dates, team names, and long match identifiers have been removed from this audit file.
612	2022-2023	Quarter-final	Draw	Not retained			Not retained because the candidate did not meet the revised theoretical-sampling threshold for salient post-match institutional discourse, or because complete official-post timing and attention indicators were not available in the audit dataset. Public-match dates, team names, and long match identifiers have been removed from this audit file.
613	2022-2023	Quarter-final	Draw	Not retained			Not retained because the candidate did not meet the revised theoretical-sampling threshold for salient post-match institutional discourse, or because complete official-post timing and attention indicators were not available in the audit dataset. Public-match dates, team names, and long match identifiers have been removed from this audit file.
614	2022-2023	Quarter-final	Draw	Not retained			Not retained because the candidate did not meet the revised theoretical-sampling threshold for salient post-match institutional discourse, or because complete official-post timing and attention indicators were not available in the audit dataset. Public-match dates, team names, and long match identifiers have been removed from this audit file.
615	2022-2023	Semi-final	Draw	Not retained			Not retained because the candidate did not meet the revised theoretical-sampling threshold for salient post-match institutional discourse, or because complete official-post timing and attention indicators were not available in the audit dataset. Public-match dates, team names, and long match identifiers have been removed from this audit file.
616	2022-2023	Semi-final	Two-goal margin	Not retained			Not retained because the candidate did not meet the revised theoretical-sampling threshold for salient post-match institutional discourse, or because complete official-post timing and attention indicators were not available in the audit dataset. Public-match dates, team names, and long match identifiers have been removed from this audit file.
617	2022-2023	Semi-final	One-goal margin	Not retained			Not retained because the candidate did not meet the revised theoretical-sampling threshold for salient post-match institutional discourse, or because complete official-post timing and attention indicators were not available in the audit dataset. Public-match dates, team names, and long match identifiers have been removed from this audit file.
618	2022-2023	Semi-final	Three-plus-goal margin	Not retained			Not retained because the candidate did not meet the revised theoretical-sampling threshold for salient post-match institutional discourse, or because complete official-post timing and attention indicators were not available in the audit dataset. Public-match dates, team names, and long match identifiers have been removed from this audit file.
619	2022-2023	Final	One-goal margin	Retained	1	Title win	Retained as one or more focal-club observations in the 25-case theoretical sample. Public-match dates, team names, and long match identifiers have been removed from this audit file to avoid any potential identifying-data flag during technical screening; retained case details are reported in S1 Dataset.
