# Supplementary material for: Beyond speed and strategy: A configurational analysis of collective attention to post-match institutional discourse in the UEFA Champions League
Source: PLoS One. 2026 Jul 28;21(7):e0354175. doi: 10.1371/journal.pone.0354175 (PMC13411929; doi:10.1371/journal.pone.0354175)
Supplement: S1 File — This ZIP archive contains the 25-case analytical dataset and calibrated QCA input files, the case-selection audit, the truth table for High_News, robustness-check outputs, reproduced necessity and solution metrics, the reproduction code, and a supplementary information document describing these materials. (ZIP) [file pone.0354175.s001.zip › Supporting Information/S3_Truth_Table.csv]

Truth_Row_ID	High_Delay_bin	High_Shock_bin	High_Stakes_bin	High_TemplateDeviation_bin	Cases	Case_Names	N_Cases	Consistency_High_News	Raw_Coverage	Include_in_Solution	Contradictory_Row	Contains_Low_or_Unverified_Case	Contains_Sensitivity_Case	Notes
2	0	0	1	1	1; 4; 10; 19; 23	Man City vs Inter; Liverpool vs Tottenham; Real Madrid vs Liverpool; Bayern vs PSG; Chelsea vs Man City	5	0.912	0.341616	Yes	No	No	No	Observed row; selected only if consistency meets threshold. Sensitivity rows are interpreted cautiously.
5	0	1	1	1	15	Barcelona vs Bayern	1	1.0	0.044949	Sensitivity-dependent	No	No	Yes	Observed row; selected only if consistency meets threshold. Sensitivity rows are interpreted cautiously.
4	0	1	1	0	2; 3; 5; 6; 7; 11; 14; 16; 18; 22; 25	Man City vs Real Madrid; Man City vs Chelsea; Liverpool vs Barcelona; Liverpool vs Barcelona; Liverpool vs Real Madrid; Real Madrid vs Man City; Real Madrid vs Chelsea; Barcelona vs Liverpool; Barcelona vs Roma; PSG vs Bayern; Tottenham vs Ajax	11	0.664085	0.453282	No	Potential/low-consistency row	No	Yes	Observed row; selected only if consistency meets threshold. Sensitivity rows are interpreted cautiously.
3	0	1	0	0	12; 17; 21	Real Madrid vs PSG; Barcelona vs PSG; PSG vs Real Madrid	3	0.42094	0.122987	No	No	No	Yes	Observed row; selected only if consistency meets threshold. Sensitivity rows are interpreted cautiously.
1	0	0	1	0	8; 9; 20; 24	Liverpool vs Man City; Liverpool vs Roma; Bayern vs Barcelona; Chelsea vs Real Madrid	4	0.41558	0.143214	No	No	No	No	Observed row; selected only if consistency meets threshold. Sensitivity rows are interpreted cautiously.
6	1	1	0	0	13	Real Madrid vs Ajax	1	0.373077	0.036334	No	No	Yes	Yes	Observed row; selected only if consistency meets threshold. Sensitivity rows are interpreted cautiously.
