# Supplementary material for: Beyond speed and strategy: A configurational analysis of collective attention to post-match institutional discourse in the UEFA Champions League
Source: PLoS One. 2026 Jul 28;21(7):e0354175. doi: 10.1371/journal.pone.0354175 (PMC13411929; doi:10.1371/journal.pone.0354175)
Supplement: S1 File — This ZIP archive contains the 25-case analytical dataset and calibrated QCA input files, the case-selection audit, the truth table for High_News, robustness-check outputs, reproduced necessity and solution metrics, the reproduction code, and a supplementary information document describing these materials. (ZIP) [file pone.0354175.s001.zip › Supporting Information/S4_Robustness_Checks.csv]

Robustness_ID	Robustness_Test	Changed_Parameter_or_Coding_Rule	Purpose	Sample_or_Cases_Affected	Solution_Change	Stable_Pathway	Sensitive_Pathway	Overall_Solution_Consistency	Overall_Solution_Coverage	Interpretation
R1	Baseline model	Main conservative S1 coding; High_News anchors 90/60/30; High_Delay anchors 360/60/15	Establish baseline solution	All 25 cases	stable high-stakes legacy pathway; sensitivity-dependent crisis-minimalism pathway	consistency=0.912; coverage=0.342	consistency=1.000; coverage=0.045	0.921	0.387	Main interpretation rests on the stable pathway; crisis-minimalism is sensitivity-dependent.
R2	Alternative High_Delay anchor	Full membership for High_Delay set to 300 minutes	Test delay-anchor sensitivity	All 25 cases	stable high-stakes legacy pathway; sensitivity-dependent crisis-minimalism pathway	consistency=0.912; coverage=0.342	consistency=1.000; coverage=0.045	0.921	0.387	Stable pathway remains the main solution under a less restrictive delay full-membership anchor.
R3	Alternative High_Delay anchor	Full membership for High_Delay set to 420 minutes	Test delay-anchor sensitivity	All 25 cases	stable high-stakes legacy pathway; sensitivity-dependent crisis-minimalism pathway	consistency=0.912; coverage=0.342	consistency=1.000; coverage=0.045	0.921	0.387	Stable pathway remains the main solution under a more restrictive delay full-membership anchor.
R4	Alternative High_News anchors	High_News anchors set to 85/55/25	Test outcome calibration sensitivity	All 25 cases	stable high-stakes legacy pathway; sensitivity-dependent crisis-minimalism pathway	consistency=0.948; coverage=0.325	consistency=1.000; coverage=0.041	0.953	0.366	The solution is not produced by a single outcome threshold, but coverage changes as expected.
R5	Alternative High_News anchors	High_News anchors set to 95/65/35	Test stricter outcome calibration	All 25 cases	stable high-stakes legacy pathway; sensitivity-dependent crisis-minimalism pathway	consistency=0.850; coverage=0.354	consistency=1.000; coverage=0.050	0.866	0.404	Stricter outcome calibration narrows coverage; interpretation remains conservative.
R6	Strict evidence model	Exclude ambiguous Low/Medium confidence case	Test dependence on the structurally ambiguous low/medium-confidence case	Case 13 excluded	stable high-stakes legacy pathway; sensitivity-dependent crisis-minimalism pathway	consistency=0.912; coverage=0.347	consistency=1.000; coverage=0.046	0.921	0.393	The stable pathway remains interpretable because it is driven by high-confidence title/legacy cases.
R7	Conservative template recoding	Medium-confidence High_TemplateDeviation cases recoded to 0	Test coding sensitivity of crisis-minimalism	Case 15 recoded from 1 to 0	stable high-stakes legacy pathway	consistency=0.912; coverage=0.342	consistency=nan; coverage=0.000	0.912	0.342	The crisis-minimalism pathway is removed; the legacy pathway remains the main finding.
R8	Recode-if-strict model	Cases marked Recode_if_strict are set to Standard_Report	Test disputed template-deviation cases	Case 15 recoded; cases 16-18 already 0	stable high-stakes legacy pathway	consistency=0.912; coverage=0.342	consistency=nan; coverage=0.000	0.912	0.342	The stable pathway remains; disputed loss-response cases do not drive the main result.
R9	Structural-silence alternative	Case 13 coded as Structural_Silence alternative	Test alternative treatment of prolonged silence	Case 13 set to High_TemplateDeviation=1 only in this alternative	stable high-stakes legacy pathway; sensitivity-dependent crisis-minimalism pathway	consistency=0.914; coverage=0.349	consistency=1.000; coverage=0.052	0.923	0.394	Structural silence is not part of the main model and does not change the main legacy interpretation.
