# Supplementary material for: Beyond speed and strategy: A configurational analysis of collective attention to post-match institutional discourse in the UEFA Champions League
Source: PLoS One. 2026 Jul 28;21(7):e0354175. doi: 10.1371/journal.pone.0354175 (PMC13411929; doi:10.1371/journal.pone.0354175)
Supplement: S1 File — This ZIP archive contains the 25-case analytical dataset and calibrated QCA input files, the case-selection audit, the truth table for High_News, robustness-check outputs, reproduced necessity and solution metrics, the reproduction code, and a supplementary information document describing these materials. (ZIP) [file pone.0354175.s001.zip › Supporting Information/S5_Reproduction_Code.txt]

# S5 Reproduction Code
# Reproduces calibration, necessity checks, observed truth-table rows, baseline solution metrics,
# and R1-R9 robustness checks from S1_Dataset.csv.
# High_TemplateDeviation is assigned only from audited Deviation_Type and is not inferred from Raw_Delay,
# match result, or Event_Trigger.

import pandas as pd
import numpy as np

CONDITIONS = ['High_Delay', 'High_Shock', 'High_Stakes', 'High_TemplateDeviation']
A_BITS = (0, 0, 1, 1)  # ~High_Delay * ~High_Shock * High_Stakes * High_TemplateDeviation
B_BITS = (0, 1, 1, 1)  # ~High_Delay * High_Shock * High_Stakes * High_TemplateDeviation

def calibrate_linear(x, full_in, crossover, full_out):
    if pd.isna(x):
        return np.nan
    if x >= full_in:
        return 1.0
    if x <= full_out:
        return 0.0
    if x > crossover:
        return 0.5 + 0.5 * (x - crossover) / (full_in - crossover)
    return 0.5 * (x - full_out) / (crossover - full_out)

def path_membership(data, bits, conditions=CONDITIONS):
    arrays = []
    for condition, bit in zip(conditions, bits):
        value = data[condition].astype(float).to_numpy()
        arrays.append(value if bit == 1 else 1 - value)
    return np.minimum.reduce(arrays)

def metrics(data, membership, outcome='High_News'):
    y = data[outcome].astype(float).to_numpy()
    consistency = np.minimum(membership, y).sum() / membership.sum() if membership.sum() > 0 else np.nan
    coverage = np.minimum(membership, y).sum() / y.sum() if y.sum() > 0 else np.nan
    return consistency, coverage

def assign_template_deviation(data):
    template_map = {
        'Standard_Report': 0.0,
        'Trophy_Legacy_Frame': 1.0,
        'Affective_Celebration': 1.0,
        'Symbolic_NonScore_Frame': 1.0,
        'Crisis_Minimalism': 1.0
    }
    data['High_TemplateDeviation'] = data['Deviation_Type'].map(template_map)
    if data['High_TemplateDeviation'].isna().any():
        missing = sorted(data.loc[data['High_TemplateDeviation'].isna(), 'Deviation_Type'].dropna().unique())
        raise ValueError(f'Unmapped Deviation_Type values: {missing}')
    return data

def prepare_dataset(news_anchors=(90, 60, 30), delay_anchors=(360, 60, 15), htd_override=None, exclude_low_medium=False):
    data = pd.read_csv('S1_Dataset.csv')
    log_mentions = np.log(data['Raw_Mentions'] + 1)
    data['News_Index'] = 100 * (log_mentions - log_mentions.min()) / (log_mentions.max() - log_mentions.min())
    data['News_Index'] = data['News_Index'].round(1)
    data['High_News'] = data['News_Index'].apply(lambda x: calibrate_linear(x, *news_anchors)).round(6)
    data['High_Delay'] = data['Raw_Delay'].apply(lambda x: calibrate_linear(x, *delay_anchors)).round(6)
    data = assign_template_deviation(data)
    if htd_override is not None:
        data['High_TemplateDeviation'] = data.apply(htd_override, axis=1).astype(float)
    if exclude_low_medium:
        data = data[~data['Coding_Confidence'].isin(['Low', 'Low/Medium', 'Unverified'])].copy()
    return data

def necessity_table(data):
    rows = []
    y = data['High_News'].astype(float).to_numpy()
    for condition in CONDITIONS:
        for negated in [False, True]:
            s = (1 - data[condition].astype(float).to_numpy()) if negated else data[condition].astype(float).to_numpy()
            rows.append({
                'Condition': ('~' if negated else '') + condition,
                'High_News_consistency': round(np.minimum(y, s).sum() / y.sum(), 6),
                'High_News_coverage': round(np.minimum(y, s).sum() / s.sum(), 6) if s.sum() > 0 else np.nan
            })
    return pd.DataFrame(rows)

def truth_table(data):
    rows = []
    row_id = 1
    bins = np.column_stack([(data[c] >= 0.5).astype(int).to_numpy() for c in CONDITIONS])
    for bits in [(a, b, c, d) for a in [0, 1] for b in [0, 1] for c in [0, 1] for d in [0, 1]]:
        observed = data[np.all(bins == np.array(bits), axis=1)]
        if observed.empty:
            continue
        config = path_membership(data, bits)
        consistency, coverage = metrics(data, config)
        include = 'Yes' if consistency >= 0.80 else 'No'
        if bits == B_BITS:
            include = 'Sensitivity-dependent'
        rows.append({
            'Truth_Row_ID': row_id,
            'High_Delay_bin': bits[0],
            'High_Shock_bin': bits[1],
            'High_Stakes_bin': bits[2],
            'High_TemplateDeviation_bin': bits[3],
            'Cases': '; '.join(observed['Case_ID'].astype(str)),
            'Case_Names': '; '.join((observed['Focal_Club'].astype(str) + ' vs ' + observed['Opponent'].astype(str))),
            'N_Cases': len(observed),
            'Consistency_High_News': round(consistency, 6),
            'Raw_Coverage': round(coverage, 6),
            'Include_in_Solution': include,
            'Contradictory_Row': 'No' if consistency >= 0.80 or consistency < 0.65 else 'Potential/low-consistency row',
            'Contains_Low_or_Unverified_Case': 'Yes' if any(observed['Coding_Confidence'].isin(['Low', 'Low/Medium', 'Unverified'])) else 'No',
            'Contains_Sensitivity_Case': 'Yes' if any(observed['Robustness_Flag'] != 'Main') else 'No',
            'Notes': 'Observed row; selected only if consistency meets threshold. Sensitivity rows are interpreted cautiously.'
        })
        row_id += 1
    out = pd.DataFrame(rows)
    if not out.empty:
        priority = {'Yes': 0, 'Sensitivity-dependent': 1, 'No': 2}
        out['_priority'] = out['Include_in_Solution'].map(priority).fillna(3)
        out = out.sort_values(['_priority', 'Consistency_High_News'], ascending=[True, False]).drop(columns=['_priority']).reset_index(drop=True)
    return out

def solution_metrics(data):
    stable = path_membership(data, A_BITS)
    sensitive = path_membership(data, B_BITS)
    union = np.maximum(stable, sensitive)
    a_cons, a_cov = metrics(data, stable)
    b_cons, b_cov = metrics(data, sensitive)
    u_cons, u_cov = metrics(data, union)
    return {
        'stable_consistency': a_cons, 'stable_coverage': a_cov,
        'sensitive_consistency': b_cons, 'sensitive_coverage': b_cov,
        'overall_consistency': u_cons, 'overall_coverage': u_cov
    }

def make_robustness_row(rid, test, changed, purpose, affected, data):
    sm = solution_metrics(data)
    retained = []
    if sm['stable_consistency'] >= 0.80 and sm['stable_coverage'] > 0:
        retained.append('stable high-stakes legacy pathway')
    if sm['sensitive_consistency'] >= 0.80 and sm['sensitive_coverage'] > 0:
        retained.append('sensitivity-dependent crisis-minimalism pathway')
    if not retained:
        retained = ['no pathway retained at 0.80']
    return {
        'Robustness_ID': rid,
        'Robustness_Test': test,
        'Changed_Parameter_or_Coding_Rule': changed,
        'Purpose': purpose,
        'Sample_or_Cases_Affected': affected,
        'Solution_Change': '; '.join(retained),
        'Stable_Pathway': f"consistency={sm['stable_consistency']:.3f}; coverage={sm['stable_coverage']:.3f}",
        'Sensitive_Pathway': f"consistency={sm['sensitive_consistency']:.3f}; coverage={sm['sensitive_coverage']:.3f}",
        'Overall_Solution_Consistency': round(sm['overall_consistency'], 3),
        'Overall_Solution_Coverage': round(sm['overall_coverage'], 3)
    }

# Baseline outputs
baseline = prepare_dataset()
necessity_table(baseline).to_csv('necessity_reproduced.csv', index=False)
truth_table(baseline).to_csv('S3_Truth_Table_reproduced.csv', index=False)
pd.DataFrame([solution_metrics(baseline)]).to_csv('solution_metrics_reproduced.csv', index=False)
baseline.to_csv('qca_input_calibrated.csv', index=False)

# Robustness checks R1-R9
robust_rows = []
robust_rows.append(make_robustness_row('R1','Baseline model','Main conservative S1 coding; High_News anchors 90/60/30; High_Delay anchors 360/60/15','Establish baseline solution','All 25 cases', prepare_dataset()))
robust_rows.append(make_robustness_row('R2','Alternative High_Delay anchor','Full membership for High_Delay set to 300 minutes','Test delay-anchor sensitivity','All 25 cases', prepare_dataset(delay_anchors=(300,60,15))))
robust_rows.append(make_robustness_row('R3','Alternative High_Delay anchor','Full membership for High_Delay set to 420 minutes','Test delay-anchor sensitivity','All 25 cases', prepare_dataset(delay_anchors=(420,60,15))))
robust_rows.append(make_robustness_row('R4','Alternative High_News anchors','High_News anchors set to 85/55/25','Test outcome calibration sensitivity','All 25 cases', prepare_dataset(news_anchors=(85,55,25))))
robust_rows.append(make_robustness_row('R5','Alternative High_News anchors','High_News anchors set to 95/65/35','Test stricter outcome calibration','All 25 cases', prepare_dataset(news_anchors=(95,65,35))))
robust_rows.append(make_robustness_row('R6','Strict evidence model','Exclude ambiguous Low/Medium confidence case','Test dependence on the structurally ambiguous low/medium-confidence case','Case 13 excluded', prepare_dataset(exclude_low_medium=True)))
robust_rows.append(make_robustness_row('R7','Conservative template recoding','Medium-confidence High_TemplateDeviation cases recoded to 0','Test coding sensitivity of crisis-minimalism','Case 15 recoded from 1 to 0', prepare_dataset(htd_override=lambda r: 0.0 if (r['High_TemplateDeviation'] == 1.0 and r['Coding_Confidence'] == 'Medium') else r['High_TemplateDeviation'])))
robust_rows.append(make_robustness_row('R8','Recode-if-strict model','Cases marked Recode_if_strict are set to Standard_Report','Test disputed template-deviation cases','Case 15 recoded; cases 16-18 already 0', prepare_dataset(htd_override=lambda r: 0.0 if r['Robustness_Flag'] == 'Recode_if_strict' else r['High_TemplateDeviation'])))
robust_rows.append(make_robustness_row('R9','Structural-silence alternative','Case 13 coded as Structural_Silence alternative','Test alternative treatment of prolonged silence','Case 13 set to High_TemplateDeviation=1 only in this alternative', prepare_dataset(htd_override=lambda r: 1.0 if int(r['Case_ID']) == 13 else r['High_TemplateDeviation'])))
robust = pd.DataFrame(robust_rows)
interpretations = {
'R1':'Main interpretation rests on the stable pathway; crisis-minimalism is sensitivity-dependent.',
'R2':'Stable pathway remains the main solution under a less restrictive delay full-membership anchor.',
'R3':'Stable pathway remains the main solution under a more restrictive delay full-membership anchor.',
'R4':'The solution is not produced by a single outcome threshold, but coverage changes as expected.',
'R5':'Stricter outcome calibration narrows coverage; interpretation remains conservative.',
'R6':'The stable pathway remains interpretable because it is driven by high-confidence title/legacy cases.',
'R7':'The crisis-minimalism pathway is removed; the legacy pathway remains the main finding.',
'R8':'The stable pathway remains; disputed loss-response cases do not drive the main result.',
'R9':'Structural silence is not part of the main model and does not change the main legacy interpretation.'
}
robust['Interpretation'] = robust['Robustness_ID'].map(interpretations)
robust.to_csv('S4_Robustness_Checks_reproduced.csv', index=False)
print('Reproduction complete: S3 truth table and S4 robustness checks reproduced from S1_Dataset.csv.')
