# Supplementary material for: Beyond speed and strategy: A configurational analysis of collective attention to post-match institutional discourse in the UEFA Champions League
Source: PLoS One. 2026 Jul 28;21(7):e0354175. doi: 10.1371/journal.pone.0354175 (PMC13411929; doi:10.1371/journal.pone.0354175)
Supplement: S1 File — This ZIP archive contains the 25-case analytical dataset and calibrated QCA input files, the case-selection audit, the truth table for High_News, robustness-check outputs, reproduced necessity and solution metrics, the reproduction code, and a supplementary information document describing these materials. (ZIP) [file pone.0354175.s001.zip › Supporting Information/solution_metrics_reproduced.csv]

stable_consistency	stable_coverage	sensitive_consistency	sensitive_coverage	overall_consistency	overall_coverage
0.9119999999999999	0.3416156908881431	1.0	0.044949433011597775	0.9214285714285715	0.3865651238997409
